# Supplementary material for: Effect of age, sex, and county on postmortem findings in goats and sheep in Tennessee (USA), 2017–2021
Source: PLoS One. 2024 Dec 13;19(12):e0315680. doi: 10.1371/journal.pone.0315680 (PMC11642948; doi:10.1371/journal.pone.0315680)
Supplement: S3 Table — (XLSX) [file pone.0315680.s003.xlsx]

## Sheet: Sheep & Goat Kord Necropy 17-21
Lab	Year	Season	Month	Region	Animal Class and Species	Breed	Breed Refined	Purpose	Animal Sex	Sex Refined	Age in Months	Animal Age #	units of age	DX1	DX2	DX3
UTCVM	2017	Winter	2	East	Caprine	Mix Breed	Mix Breed	Unk	M	Male	0	Unk		No diagnosis
UTCVM	2017	Winter	2	East	Caprine	Mix Breed	Mix Breed	Unk	M	Male	0	Unk		No diagnosis
UTCVM	2017	Winter	2	East	Caprine	Mix Breed	Mix Breed	Unk	F	Female	0	Unk		No diagnosis
UTCVM	2017	Winter	2	East	Caprine	Mix Breed	Mix Breed	Unk	F	Female	0	Unk		No diagnosis
UTCVM	2017	Winter	2	East	Caprine	Mix Breed	Mix Breed	Unk	F	Female	0	140d gestation		Abortion
UTCVM	2017	Winter	2	East	Caprine	Mix Breed	Mix Breed	Unk	F	Female	0	140d gestation		Abortion
UTCVM	2017	Winter	2	East	Caprine	Mix Breed	Mix Breed	Unk	F	Female	0	140d gestation		Abortion
UTCVM	2017	Winter	2	East	Caprine	N/A	N/A	N/A	F	Female	0	135d gestation		Abortion
UTCVM	2017	Winter	2	East	Caprine	N/A	N/A	N/A	M	Male	0	135d gestation		Abortion
UTCVM	2019	Spring	5	East	Caprine	N/A	N/A	N/A	M	Male	0	Fetus		Abortion	Pneumonia
UTCVM	2019	Spring	5	East	Caprine	N/A	N/A	N/A	F	Female	0	Fetus		Abortion	Pneumonia
UTCVM	2019	Spring	5	East	Caprine	N/A	N/A	N/A	F	Female	0	Fetus		Abortion	Pneumonia
UTCVM	2019	Winter	12	East	Ovine	Hampshire	Hampshire		Unkn	Unknown	0	fetus		Abortion
UTCVM	2017	Winter	1	East	Caprine	N/A	N/A	N/A	Unk	Unknown	0	8-10w gestation		Abortion
UTCVM	2019	Winter	2	East	Ovine	Katahdin	Katahdin		Unkn	Unknown	0	neonatal		Stillborn
UTCVM	2019	Winter	2	East	Caprine	N/A	N/A	N/A	Unkn	Unknown	0	Fetus		Abortion
Kord	2019	Winter	2	East	Ovine	N/A	N/A	N/A	Unknown	Unknown	0	N/A	N/A	Abortion	Pneumonia
UTCVM	2017	Winter	2	East	Ovine	N/A	N/A	N/A	Unk	Unknown	0	21w gestation		Abortion	Placentitis
Kord	2018	Spring	4	West	Caprine	Boer	Boer		Unknown	Unknown	0	N/A	N/A	Abortion
Kord	2018	Winter	2	West	Caprine	Nigerian Dwarf	Nigerian Dwarf		Unknown	Unknown	0	N/A	N/A	Abortion
UTCVM	2019	Fall	11	East	Caprine	N/A	N/A	N/A	Unkn	Unknown	0	Fetus		Abortion
Kord	2018	Winter	2	Middle	Ovine	Katahdin	Katahdin		Unknown	Unknown	0	N/A	N/A	Abortion
UTCVM	2017	Winter	2	East	Caprine	Pygmy	Pygmy		Unk	Unknown	0	Unk	N/A	Abortion
Kord	2019	Winter	1	Middle	Ovine	Katahdin	Katahdin		Unknown	Unknown	0	N/A	N/A	Abortion
Kord	2020	Winter	12	Middle	Caprine	Boer	Boer		Unknown	Unknown	0	N/A	N/A	Abortion
Kord	2019	Winter	2	Middle	Ovine	Katahdin	Katahdin		Unknown	Unknown	0	N/A	N/A	Multiple congenital defects
Kord	2017	Spring	3	Middle	Caprine	Pygmy	Pygmy		Unknown	Unknown	0	N/A	N/A	Abortion
UTCVM	2021	Spring	4	East	Ovine	N/A	N/A	N/A	Unkn	Unknown	0	Fetus		Abortion	Craniofacial deformity
Kord	2017	Winter	1	Middle	Caprine	N/A	N/A	N/A	Unknown	Unknown	0	N/A	N/A	Abortion
Kord	2019	Winter	1	Middle	Ovine	Hampshire	Hampshire		Unknown	Unknown	0	N/A	N/A	Abortion
Kord	2018	Winter	1	Middle	Caprine	N/A	N/A	N/A	Unknown	Unknown	0	N/A	N/A	Abortion
UTCVM	2019	Spring	5	East	Caprine	N/A	N/A	N/A	Unkn	Unknown	0	premature		Abortion
Kord	2019	Winter	1	Middle	Ovine	Suffolk	Suffolk		Unknown	Unknown	0	N/A	N/A	Abortion
Kord	2019	Winter	1	West	Ovine	Shropshire	Shropshire		Unknown	Unknown	0	N/A	N/A	Abortion
Kord	2021	Winter	1	Middle	Caprine	Nigerian Dwarf	Nigerian Dwarf		Unknown	Unknown	0	N/A	N/A	Abortion
Kord	2018	Winter	2	Middle	Caprine	N/A	N/A	N/A	Unknown	Unknown	0	N/A	N/A	Abortion
Kord	2018	Winter	12	Middle	Caprine	N/A	N/A	N/A	Unknown	Unknown	0	N/A	N/A	Abortion
Kord	2017	Winter	2	Middle	Caprine	Saanen	Saanen		Unknown	Unknown	0	N/A	N/A	Abortion
Kord	2020	Winter	1	Middle	Ovine	N/A	N/A	N/A	Unknown	Unknown	0	1	Days	Stillborn	Cache Valley virus	Hydrancephaly
Kord	2021	Winter	1	East	Ovine	Katahdin	Katahdin		Unknown	Unknown	0	1	Days	Abortion	Cerebellar hypoplasia	Brachygnathia Superior
Kord	2018	Spring	3	Middle	Ovine	Katahdin	Katahdin		Unknown	Unknown	0	1	Days	Abortion
Kord	2021	Winter	1	Middle	Caprine	N/A	N/A	N/A	Unknown	Unknown	0	1	Days	No diagnosis
Kord	2020	Spring	4	Middle	Caprine	Nigerian Dwarf	Nigerian Dwarf		Unknown	Unknown	0	1	Days	No diagnosis
Kord	2020	Spring	4	Middle	Caprine	Nigerian Dwarf	Nigerian Dwarf		Unknown	Unknown	0	1	Days	Hydronephrosis
Kord	2020	Winter	2	Middle	Caprine	N/A	N/A	N/A	Unknown	Unknown	0	1	Days	Abortion
Kord	2021	Winter	2	Middle	Caprine	N/A	N/A	N/A	Unknown	Unknown	0	1	Days	Abortion
Kord	2020	Winter	1	Middle	Ovine	N/A	N/A	N/A	Unknown	Unknown	0	1	Days	Stillborn	Cache Valley virus	Hydrancephaly
Kord	2020	Winter	2	Middle	Ovine	Finnish Landrace	Finnish Landrace		Unknown	Unknown	0	1	Days	Stillborn
Kord	2020	Winter	1	West	Ovine	Katahdin	Katahdin		Unknown	Unknown	0	1	Days	BVD
Kord	2020	Winter	1	West	Ovine	Katahdin	Katahdin		Unknown	Unknown	0	1	Days	BVD
Kord	2018	Spring	3	Middle	Caprine	Boer	Boer		Unknown	Unknown	0	0	Days	Abortion
Kord	2018	Winter	1	Middle	Caprine	N/A	N/A	N/A	Unknown	Unknown	0	1	Days	Fetal distress
Kord	2018	Spring	3	Middle	Ovine	Katahdin	Katahdin		Unknown	Unknown	0	1	Days	Abortion
Kord	2018	Fall	9	Middle	Caprine	Boer	Boer		Unknown	Unknown	0	0	Days	Listeriosis
Kord	2019	Fall	11	Middle	Caprine	N/A	N/A	N/A	Unknown	Unknown	0	1	Days	Abortion
Kord	2021	Winter	1	Middle	Caprine	Mixed Breed	Mix Breed	Unk	Unknown	Unknown	0	1	Days	Abortion
Kord	2020	Spring	3	Middle	Ovine	N/A	N/A	N/A	Unknown	Unknown	0	1	Days	Stillborn
Kord	2019	Winter	12	Middle	Caprine	Nigerian Dwarf	Nigerian Dwarf		Unknown	Unknown	0	1	Days	Abortion
Kord	2020	Spring	5	Middle	Caprine	Pygmy	Pygmy		Unknown	Unknown	0	1	Days	Abortion
Kord	2020	Spring	3	Middle	Caprine	Boer	Boer		Unknown	Unknown	0	1	Days	Abortion
Kord	2021	Winter	12	Middle	Caprine	Mixed Breed	Mix Breed		Unknown	Unknown	0	0	Days	Goiter
Kord	2019	Spring	4	Middle	Caprine	N/A	N/A	N/A	Uknown	Uknown	0	N/A	N/A	Abortion
Kord	2019	Summer	6	Middle	Caprine	Toggenburg	Toggenburg		Uknown	Uknown	0	N/A	N/A	Abortion
Kord	2020	Winter	12	Middle	Caprine	Boer	Boer		Uknown	Uknown	0	N/A	N/A	Abortion
UTCVM	2020	Spring	3	East	Caprine	Fainting	Fainting		M	Male	0	unkn		Sepsis
UTCVM	2019	Winter	12	East	Ovine	Mix Breed	Mix Breed	Unk	M	Male	0	Fetus		Abortion	Placentitis
UTCVM	2017	Winter	2	East	Caprine	Mix Breed	Mix Breed	Unk	M	Male	0	84d gestation		Abortion
UTCVM	2017	Spring	3	East	Caprine	Nigerian Dwarf	Nigerian Dwarf		M	Male	0	70d gestation		No diagnosis
UTCVM	2018	Winter	2	East	Caprine	Mix Breed	Mix Breed	Unk	M	Male	0	full term		Dystocia
UTCVM	2018	Winter	2	East	Caprine	Mix Breed	Mix Breed	Unk	M	Male	0	full term		Dystocia
UTCVM	2018	Winter	2	East	Caprine	Mix Breed	Mix Breed	Unk	M	Male	0	full term		Dystocia
UTCVM	2020	Spring	4	East	Caprine	Mix Breed	Mix Breed	Unk	M	Male	0	fetus		Dystocia
UTCVM	2020	Spring	4	East	Caprine	Mix Breed	Mix Breed	Unk	M	Male	0	fetus		Dystocia
Kord	2017	Winter	1	Middle	Caprine	N/A	N/A	N/A	Male	Male	0	N/A	N/A	Abortion
UTCVM	2020	Winter	2	East	Caprine	N/A	N/A	N/A	M	Male	0	fetus		Abortion
UTCVM	2020	Spring	3	East	Caprine	Mix Breed	Mix Breed	Unk	M	Male	0	stillborn		Neuronal necrosis	Hepatitis
UTCVM	2020	Spring	3	East	Caprine	Mix Breed	Mix Breed	Unk	M	Male	0	stillborn		Hepatitis
UTCVM	2018	Spring	3	East	Ovine	Cambridge	Cambridge		M	Male	0	Stillborn		Stillborn
UTCVM	2020	Winter	1	East	Caprine	N/A	N/A	N/A	M	Male	0	fetus		Abortion
UTCVM	2017	Winter	2	East	Ovine	Mix Breed	Mix Breed	Unk	M	Male	0	Unk	N/A	Abortion
UTCVM	2017	Winter	2	East	Ovine	N/A	N/A	N/A	M	Male	0	120d gestation		Abortion	Placentitis
UTCVM	2018	Winter	1	East	Caprine	N/A	N/A	N/A	M	Male	0	unkn		Dystocia
UTCVM	2019	Spring	3	East	Caprine	N/A	N/A	N/A	M	Male	0	Fetus		Stillborn
UTCVM	2017	Fall	11	East	Caprine	N/A	N/A	N/A	M	Male	0	Unkn		Abortion
UTCVM	2017	Winter	2	East	Ovine	N/A	N/A	N/A	M	Male	0	14-15w gestation		Congenital heart defect
UTCVM	2018	Winter	2	East	Caprine	Nubian/La Mancha	Mix Breed	Unk	M	Male	0	4m gestation		No diagnosis
UTCVM	2017	Winter	2	East	Caprine	Pygmy	Pygmy		M	Male	0	Unk	N/A	Abortion
UTCVM	2017	Summer	6	East	Ovine	N/A	N/A	N/A	M	Male	0	Unk		Pneumonia
UTCVM	2021	Fall	11	East	Caprine	Anglo-Nubian	Nubian		M	Male	0	Still born		Stillborn
UTCVM	2021	Fall	11	East	Caprine	Anglo-Nubian	Nubian		M	Male	0	Still born		Fetal anasarca
UTCVM	2020	Winter	12	East	Caprine	Mix Breed	Mix Breed	Unk	M	Male	0	fetus		No diagnosis
UTCVM	2018	Fall	10	East	Caprine	N/A	N/A	N/A	M	Male	0	fetus		Abortion
Kord	2020	Spring	3	Middle	Ovine	Katahdin	Katahdin		Male	Male	0	N/A	N/A	Placentitis	BVD
Kord	2020	Spring	3	Middle	Ovine	Katahdin	Katahdin		Male	Male	0	N/A	N/A	Abortion	Fetal distress
Kord	2020	Winter	1	Middle	Caprine	N/A	N/A	N/A	Male	Male	0	N/A	N/A	Abortion	BVD
Kord	2020	Winter	12		Ovine	N/A	N/A	N/A	Male	Male	0	1	Days	No diagnosis
Kord	2020	Winter	2	Middle	Caprine	N/A	N/A	N/A	Male	Male	0	1	Days	No diagnosis
Kord	2020	Fall	9	East	Caprine	N/A	N/A	N/A	Male	Male	0	1	Days	Abortion
Kord	2020	Fall	9	East	Caprine	N/A	N/A	N/A	Male	Male	0	1	Days	Abortion
Kord	2020	Fall	9	East	Caprine	N/A	N/A	N/A	Male	Male	0	1	Days	Abortion
Kord	2019	Spring	3	Middle	Caprine	Pygmy	Pygmy		Male	Male	0	1	Days	Fetal distress
Kord	2021	Spring	4	Middle	Ovine	N/A	N/A	N/A	Male	Male	0	0	Days	No diagnosis
Kord	2021	Spring	4	Middle	Ovine	N/A	N/A	N/A	Male	Male	0	0	Days	No diagnosis
Kord	2021	Spring	4	Middle	Ovine	N/A	N/A	N/A	Male	Male	0	0	Days	No diagnosis
Kord	2021	Winter	1	Middle	Caprine	Nigerian Dwarf	Nigerian Dwarf		Male	Male	0	1	Days	No diagnosis
Kord	2021	Winter	1	Middle	Caprine	Nigerian Dwarf	Nigerian Dwarf		Male	Male	0	1	Days	Brachygnathia Superior
Kord	2021	Winter	2	Middle	Caprine	Nigerian Dwarf	Nigerian Dwarf		Male	Male	0	1	Days	Epicarditis	Placentitis
Kord	2021	Winter	2	Middle	Caprine	Nigerian Dwarf	Nigerian Dwarf		Male	Male	0	1	Days	Epicarditis	Placentitis
Kord	2020	Fall	9	Middle	Caprine	Nigerian Dwarf	Nigerian Dwarf		Male	Male	0	1	Days	Abortion
UTCVM	2017	Winter	2	East	Caprine	Boer	Boer		F	Female	0	150d gestation		Abortion
UTCVM	2017	Winter	2	East	Caprine	Mix Breed	Mix Breed	Unk	F	Female	0	150d gestation		Abortion
UTCVM	2020	Spring	3	East	Ovine	N/A	N/A	N/A	F	Female	0	stillborn		Stillborn
UTCVM	2019	Winter	2	East	Ovine	Katahdin	Katahdin		F	Female	0	newborn		Stillborn
UTCVM	2020	Winter	2	East	Caprine	N/A	N/A	N/A	F	Female	0	newborn		Stillborn
UTCVM	2020	Winter	2	East	Caprine	N/A	N/A	N/A	F	Female	0	fetus		Abortion
Kord	2019	Winter	1	Middle	Caprine	N/A	N/A	N/A	Female	Female	0	N/A	N/A	Abortion
Kord	2021	Winter	1	Middle	Caprine	N/A	N/A	N/A	Female	Female	0	N/A	N/A	Dystocia
Kord	2018	Spring	3	Middle	Caprine	N/A	N/A	N/A	Female	Female	0	N/A	N/A	Abortion
UTCVM	2019	Winter	2	East	Ovine	Katahdin	Katahdin		F	Female	0	newborn		Goiter
UTCVM	2020	Spring	3	East	Caprine	Mix Breed	Mix Breed	Unk	F	Female	0	stillborn		Neuronal necrosis	Hepatitis
UTCVM	2019	Winter	1	East	Caprine	N/A	N/A	N/A	F	Female	0	Still-born		Stillborn
UTCVM	2020	Winter	1	East	Caprine	N/A	N/A	N/A	F	Female	0	fetus		Abortion
UTCVM	2017	Winter	2	East	Ovine	Mix Breed	Mix Breed	Unk	F	Female	0	Unk	N/A	Abortion
UTCVM	2017	Spring	3	East	Caprine	N/A	N/A	N/A	F	Female	0	14-18w gestation		Abortion
UTCVM	2017	Spring	3	East	Caprine	N/A	N/A	N/A	F	Female	0	14-18w gestation		Abortion
UTCVM	2017	Winter	1	East	Ovine	N/A	N/A	N/A	F	Female	0	12-14w gestation		Abortion	Placentitis
UTCVM	2017	Winter	1	East	Ovine	N/A	N/A	N/A	F	Female	0	12-14w gestation		Abortion	Placentitis
UTCVM	2017	Winter	1	East	Ovine	N/A	N/A	N/A	F	Female	0	12-14w gestation		Abortion	Placentitis
UTCVM	2017	Winter	2	East	Ovine	N/A	N/A	N/A	F	Female	0	17-18w gestation		Abortion
UTCVM	2017	Winter	2	East	Ovine	N/A	N/A	N/A	F	Female	0	21w gestation		Abortion	Placentitis
UTCVM	2017	Winter	2	East	Ovine	N/A	N/A	N/A	F	Female	0	150d gestation		Abortion
UTCVM	2020	Spring	3	East	Ovine	Mix Breed	Mix Breed	Unk	F	Female	0	newborn		Hepatic hemosiderosis
UTCVM	2018	Fall	10	East	Ovine	Hampshire	Hampshire		F	Female	0	unkn		Sepsis
UTCVM	2021	Winter	12	East	Ovine	Katahdin	Katahdin		F	Female	0	Still born		Abortion
UTCVM	2018	Winter	2	East	Ovine	Mix Breed	Mix Breed	Unk	F	Female	0	full term		No diagnosis
UTCVM	2018	Winter	1	East	Caprine	N/A	N/A	N/A	F	Female	0	fetus		Abortion
UTCVM	2018	Winter	1	East	Caprine	N/A	N/A	N/A	F	Female	0	fetus		Abortion
UTCVM	2020	Winter	1	East	Caprine	N/A	N/A	N/A	F	Female	0	fetus		Abortion
UTCVM	2017	Summer	6	East	Ovine	N/A	N/A	N/A	F	Female	0	Unk		Pregnancy toxemia	Uterine rupture	Retained fetus
UTCVM	2017	Winter	12	East	Ovine	N/A	N/A	N/A	F	Female	0	19-21w gestation		Stillborn
UTCVM	2018	Summer	7	East	Caprine	Pygmy	Pygmy		F	Female	0	fetus		Fetal malposition
UTCVM	2019	Winter	2	East	Ovine	Mix Breed	Mix Breed	Unk	F	Female	0	Still-born		Scoliosis	Arthrogryposis
UTCVM	2017	Winter	2	East	Caprine	Pygmy	Pygmy		F	Female	0	Unk	N/A	Abortion
Kord	2019	Spring	3	Middle	Ovine	Katahdin	Katahdin		Female	Female	0	N/A	N/A	No diagnosis
UTCVM	2020	Winter	12	East	Caprine	Mix Breed	Mix Breed	Unk	F	Female	0	fetus		No diagnosis
UTCVM	2019	Spring	3	East	Caprine	N/A	N/A	N/A	F	Female	0	Fetus		Stillborn
UTCVM	2019	Spring	3	East	Caprine	N/A	N/A	N/A	F	Female	0	Fetus		Stillborn
Kord	2020	Winter	2	Middle	Ovine	N/A	N/A	N/A	Female	Female	0	N/A	N/A	Stillborn
Kord	2020	Spring	3	Middle	Ovine	N/A	N/A	N/A	Female	Female	0	N/A	N/A	Abortion
UTCVM	2020	Spring	3	East	Ovine	Mix Breed	Mix Breed	Unk	F	Female	0	fetus		Abortion
UTCVM	2020	Spring	3	East	Ovine	Mix Breed	Mix Breed	Unk	F	Female	0	fetus		Abortion
UTCVM	2018	Winter	1	East	Ovine	Katahdin	Katahdin		F	Female	0	unkn		Abomasal impaction	Pneumonia
Kord	2017	Fall	11	Middle	Caprine	N/A	N/A	N/A	Female	Female	0	N/A	N/A	Abortion
Kord	2017	Winter	12	Middle	Caprine	N/A	N/A	N/A	Female	Female	0	N/A	N/A	Abortion
UTCVM	2018	Winter	2	East	Caprine	Nigerian Dwarf	Nigerian Dwarf		F	Female	0	newborn		Liver fracture
UTCVM	2020	Winter	1	East	Caprine	Boer	Boer		F	Female	0	fetus		Maxillary brachygnathism
UTCVM	2017	Spring	3	East	Caprine	Mix/Nigerian Dwarf	Mix Breed	Unk	F	Female	0	Full term		Congenital anomalies
UTCVM	2017	Winter	1	East	Caprine	N/A	N/A	N/A	F	Female	0	112d gestation		Hepatic dysplasia
UTCVM	2018	Fall	10	East	Caprine	N/A	N/A	N/A	F	Female	0	fetus		Abortion
Kord	2019	Spring	5	Middle	Ovine	N/A	N/A	N/A	Female	Female	0	N/A	N/A	Abortion	Pneumonia
Kord	2021	Winter	1	Middle	Ovine	N/A	N/A	N/A	Female	Female	0	N/A	N/A	Abortion
UTCVM	2021	Spring	3	Middle	Ovine	N/A	N/A	N/A	F	Female	0	near term		Abortion
UTCVM	2021	Spring	3	Middle	Ovine	N/A	N/A	N/A	F	Female	0	Mid gestational		Abortion
UTCVM	2021	Spring	3	Middle	Ovine	N/A	N/A	N/A	F	Female	0	Mid gestational		Abortion
UTCVM	2021	Spring	3	Middle	Ovine	N/A	N/A	N/A	F	Female	0	Near term		Abortion
UTCVM	2021	Fall	10	Middle	Ovine	N/A	N/A	N/A	F	Female	0	Still born		Dystocia
UTCVM	2021	Fall	10	Middle	Ovine	N/A	N/A	N/A	F	Female	0	Still born		Dystocia
UTCVM	2017	Winter	1	East	Ovine	N/A	N/A	N/A	F	Female	0	130d gestation		No diagnosis
Kord	2017	Spring	3	Middle	Caprine	Saanen	Saanen		Female	Female	0	0	Days	Meningitis
Kord	2017	Spring	3	Middle	Caprine	Saanen	Saanen		Female	Female	0	0	Days	Meningitis	Fetal distress
Kord	2021	Winter	2	Middle	Caprine	Boer	Boer		Female	Female	0	0	Days	Uterine rupture	Muellerius capillaris
Kord	2021	Winter	2	Middle	Caprine	Boer	Boer		Female	Female	0	0	Days	Metritis	Placentitis	Muellerius capillaris
Kord	2021	Fall	11	Middle	Caprine	N/A	N/A	N/A	Female	Female	0	0	Days	Trauma
Kord	2021	Fall	11	Middle	Caprine	N/A	N/A	N/A	Female	Female	0	0	Days	Copper deficiency	Selenium deficiency
Kord	2021	Fall	11	Middle	Caprine	N/A	N/A	N/A	Female	Female	0	0.01	Months	No diagnosis
Kord	2021	Winter	12	Middle	Caprine	N/A	N/A	N/A	Female	Female	0	1	Days	Abortion
Kord	2020	Winter	2	Middle	Caprine	Boer	Boer		Female	Female	0	1	Days	Abortion
Kord	2018	Winter	12	Middle	Caprine	Boer	Boer		Unknown	Unknown	0.01	N/A	N/A	No diagnosis
Kord	2019	Spring	3	Middle	Caprine	Boer	Boer		Uknown	Uknown	0.01	N/A	N/A	Endoparasitism	Listeriosis	Sepsis
UTCVM	2020	Spring	3	East	Ovine	Mix Breed	Mix Breed	Unk	M	Male	0.01	newborn		Hepatic hemosiderosis
UTCVM	2020	Spring	3	East	Ovine	Mix Breed	Mix Breed	Unk	M	Male	0.01	newborn		Hepatic hemosiderosis
UTCVM	2021	Spring	3	Middle	Ovine	N/A	N/A	N/A	M	Male	0.01	Unkn		Abortion
Kord	2017	Spring	3	Middle	Caprine	Saanen	Saanen		Female	Female	0.01	N/A	N/A	Failure of passive transfer
Kord	2018	Spring	3	Middle	Caprine	N/A	N/A	N/A	Female	Female	0.01	1	Days	No diagnosis
Kord	2018	Spring	3	Middle	Caprine	N/A	N/A	N/A	Female	Female	0.01	1	Days	Fetal distress
Kord	2020	Winter	2	Middle	Caprine	N/A	N/A	N/A	Unknown	Unknown	0.03	1	Days	Pneumonia
Kord	2018	Winter	12	Middle	Caprine	N/A	N/A	N/A	Unknown	Unknown	0.03	1	Days	Placentitis
Kord	2020	Winter	12	Middle	Ovine	Katahdin	Katahdin		Unknown	Unknown	0.03	1	Days	BVD
Kord	2018	Winter	12	Middle	Caprine	N/A	N/A	N/A	Unknown	Unknown	0.03	1	Days	No diagnosis
Kord	2018	Winter	2	Middle	Caprine	Boer	Boer		Unknown	Unknown	0.03	1	Days	No diagnosis
Kord	2020	Winter	12	Middle	Caprine	Boer	Boer		Unknown	Unknown	0.03	1	Days	BVD	Arthrogryposis	Anasarca
Kord	2020	Winter	1	Middle	Caprine	La Mancha	La Mancha		Unknown	Unknown	0.03	1	Days	BVD
Kord	2020	Winter	2	Middle	Ovine	Dorset	Dorset		Unknown	Unknown	0.03	1	Days	Hydrancephaly	Arthrogryposis	Placentitis
Kord	2020	Winter	2	Middle	Ovine	Katahdin	Katahdin		Unknown	Unknown	0.03	1	Days	Placentitis
Kord	2020	Winter	2	Middle	Caprine	N/A	N/A	N/A	Male	Male	0.03	1	Days	No diagnosis
Kord	2018	Spring	3	Middle	Caprine	N/A	N/A	N/A	Male	Male	0.03	1	Days	No diagnosis
Kord	2017	Winter	2	Middle	Ovine	N/A	N/A	N/A	Male	Male	0.03	1	Days	No diagnosis
UTCVM	2018	Spring	3	East	Ovine	Cambridge	Cambridge		M	Male	0.03	<24hr		No diagnosis
UTCVM	2020	Spring	4	East	Ovine	Cotswold	Cotswold		M	Male	0.03	1d		Palatoschisis
Kord	2021	Spring	3	Middle	Caprine	Nigerian Dwarf	Nigerian Dwarf		Male	Male	0.03	1	Days	Jejunal atresia
UTCVM	2019	Spring	3	East	Caprine	Suffolk	Suffolk		M	Male	0.03	1d		Pneumonia
Kord	2020	Winter	2	Middle	Caprine	Pygmy	Pygmy		Male	Male	0.03	1	Days	BVD
Kord	2021	Spring	5	Middle	Caprine	Pygmy	Pygmy		Male	Male	0.03	1	Days	Cerebral edema
UTCVM	2018	Winter	2	East	Caprine	Nigerian Dwarf	Nigerian Dwarf		M	Male	0.03	1d		Pneumonia	Otitis media
UTCVM	2019	Summer	7	East	Caprine	Pygmy	Pygmy		M	Male	0.03	1d		Neuronal necrosis	Cerebellar herniation
Kord	2020	Spring	3	Middle	Caprine	Boer	Boer		Male	Male	0.03	1	Days	Placentitis	Pneumonia
Kord	2020	Winter	1	Middle	Ovine	Katahdin	Katahdin		Male	Male	0.03	1	Days	Hydrancephaly	Arthrogryposis	Cerebellar hypoplasia
Kord	2018	Winter	2	Middle	Ovine	N/A	N/A	N/A	Male	Male	0.03	1	Days	No diagnosis	Zinc deficiency
UTCVM	2020	Fall	11	East	Caprine	N/A	N/A	N/A	F	Female	0.03	1d		Peritonitis
Kord	2017	Winter	1	Middle	Caprine	N/A	N/A	N/A	Female	Female	0.03	1	Days	Sepsis
Kord	2021	Spring	3	Middle	Ovine	N/A	N/A	N/A	Female	Female	0.03	1	Days	Aspiration
Kord	2019	Summer	6	Middle	Caprine	Boer	Boer		Female	Female	0.05	1.5	Days	No diagnosis
Kord	2017	Summer	6	Middle	Caprine	N/A	N/A	N/A	Unknown	Unknown	0.07	2	Days	Goiter
Kord	2018	Winter	2	Middle	Ovine	N/A	N/A	N/A	Unknown	Unknown	0.07	2	Days	Pneumonia
Kord	2019	Fall	11	Middle	Caprine	Boer	Boer		Unknown	Unknown	0.07	2	Days	Abortion
UTCVM	2018	Winter	1	East	Caprine	Nubian	Nubian		M	Male	0.07	2d		Iron toxicity
Kord	2019	Spring	4	Middle	Caprine	N/A	N/A	N/A	Male	Male	0.07	2	Days	Enteritis	Ventral edema	Pneumonia
UTCVM	2018	Winter	2	East	Caprine	Nigerian Dwarf	Nigerian Dwarf		M	Male	0.07	2d		Atresia jejuni
Kord	2020	Spring	4		Ovine	Rambouillet	Rambouillet		Female	Female	0.07	2	Days	Omphalitis
Kord	2019	Summer	6	Middle	Caprine	N/A	N/A	N/A	Female	Female	0.07	2	Days	Pnuemonia	Myostitis
UTCVM	2017	Winter	2	East	Ovine	Hampshire	Hampshire		F	Female	0.07	2d	Days	Jejunal atresia
Kord	2019	Winter	2	Middle	Ovine	N/A	N/A	N/A	Female	Female	0.07	2	Days	Meningoencephalitis
Kord	2019	Fall	10	Middle	Caprine	Mixed Breed	Mix Breed	Unk	Female	Female	0.07	2	Days	Sepsis
Kord	2021	Winter	1	Middle	Caprine	N/A	N/A	N/A	Female	Female	0.07	2	Days	Colibacillosis
UTCVM	2017	Spring	5	East	Caprine	Mix Breed	Mix Breed	Unk	M	Male	0.1	1-3d		Enteritis
UTCVM	2019	Winter	2	East	Caprine	Saanen	Saanen		M	Male	0.1	3d		Cystitis
Kord	2019	Spring	4	West	Ovine	Southdown	Southdown		Male	Male	0.1	4	Days	No diagnosis
Kord	2017	Winter	2	West	Caprine	N/A	N/A	N/A	Female	Female	0.1	3	Days	Meningitis
Kord	2020	Winter	1	Middle	Ovine	Southdown	Southdown		Female	Female	0.1	3	Days	Cache Valley virus
UTCVM	2017	Winter	2	East	Ovine	Mix Breed	Mix Breed	Unk	F	Female	0.1	2-3d		Sepsis
Kord	2019	Winter	1	West	Caprine	Boer	Boer		Female	Female	0.1	4	Days	Peritonitis	Nephritis	Pneumonia
UTCVM	2019	Winter	1	East	Caprine	Mix Breed	Mix Breed	Unk	F	Female	0.1	2-3d		Pneumonia
UTCVM	2019	Winter	1	East	Caprine	Mix Breed	Mix Breed	Unk	F	Female	0.1	2-3d		Pneumonia
Kord	2017	Winter	1	Middle	Caprine	Boer	Boer		Female	Female	0.1	3	Days	Omphaltis	Sepsis
Kord	2020	Spring	3	Middle	Caprine	N/A	N/A	N/A	Female	Female	0.1	3	Days	Typhlitis	Dehydration	BVD
Kord	2020	Winter	12	Middle	Caprine	Pygmy	Pygmy		Female	Female	0.1	3	Days	No diagnosis
Kord	2021	Winter	2	Middle	Ovine	Katahdin	Katahdin		Female	Female	0.1	4	Days	No diagnosis
Kord	2020	Spring	5	West	Caprine	N/A	N/A	N/A	Female	Female	0.1	3	Days	No diagnosis
UTCVM	2019	Spring	4	Middle	Caprine	Mix Breed	Mix Breed	Unk	F	Female	0.1	3d		Intestinal intussusception
UTCVM	2017	Winter	12	East	Caprine (A and B)	N/A	N/A	N/A	M	Male	0.13	4d		Sepsis
UTCVM	2017	Winter	12	East	Caprine (A and B)	N/A	N/A	N/A	F	Female	0.13	4d		Sepsis
UTCVM	2018	Winter	1	East	Caprine	Anglo-Nubian	Nubian		M	Male	0.16	5d		Iron toxicity
UTCVM	2018	Winter	1	East	Caprine	Anglo-Nubian	Nubian		M	Male	0.2	6d		Iron toxicity
UTCVM	2020	Winter	1	East	Caprine	Mix Breed	Mix Breed	Unk	M	Male	0.2	6d		Meningitis
Kord	2021	Spring	3	West	Ovine	N/A	N/A	N/A	Male	Male	0.2	5	Days	Pneumonia
Kord	2019	Spring	3	Middle	Ovine	Katahdin	Katahdin		Male	Male	0.2	7	Days	BVD	Bloat
Kord	2020	Winter	2	Middle	Caprine	N/A	N/A	N/A	Male	Male	0.2	5	Days	Emaciation
Kord	2018	Spring	3	Middle	Caprine	N/A	N/A	N/A	Unknown	Unknown	0.23	1	Weeks	Dehydration
Kord	2017	Spring	4	Middle	Caprine	Boer	Boer		Male	Male	0.23	1	Weeks	Pneumonia
UTCVM	2019	Winter	2	East	Caprine	Mix breed dwarf	Mix Breed	Unk	M	Male	0.23	1w		Emaciation
UTCVM	2017	Winter	1	East	Ovine	Suffolk	Suffolk		M	Male	0.23	1w	Weeks	Pulmonary dysmaturity
UTCVM	2020	Spring	3	East	Caprine	Mix Breed	Mix Breed	Unk	M	Male	0.23	1w		Cecal ulcer	Myocardial mineralization
Kord	2018	Winter	2	West	Caprine	Boer	Boer		Female	Female	0.23	1	Weeks	Pneumonia
UTCVM	2019	Spring	3	East	Caprine	Mix Breed	Mix Breed	Unk	F	Female	0.23	1w		Pneumonia	Failure of passive transfer
UTCVM	2020	Winter	1	East	Caprine	Mix Breed	Mix Breed	Unk	F	Female	0.23	7d		Meningitis
UTCVM	2017	Winter	2	East	Ovine	Mix Breed	Mix Breed	Unk	F	Female	0.23	1w		Sepsis
UTCVM	2019	Winter	2	East	Ovine	N/A	N/A	N/A	F	Female	0.23	1w		Pneumonia	Segmental ureteral asplasia
UTCVM	2021	Spring	4	East	Caprine	Nubian	Nubian		F	Female	0.23	1w		Emaciation	Thyroid hyperplasia
UTCVM	2017	Spring	5	East	Caprine	Mix Breed	Mix Breed	Unk	F	Female	0.23	1w		Omphalitis	Pneumonia
UTCVM	2020	Winter	2	East	Caprine	Mix Breed	Mix Breed	Unk	M	Male	0.3	9d		No diagnosis
Kord	2021	Spring	3	Middle	Ovine	N/A	N/A	N/A	Male	Male	0.3	10	Days	Listeriosis
UTCVM	2019	Spring	5	East	Caprine	Mix Breed	Mix Breed	Unk	M	Male	0.3	9d		Congenital heart defect
UTCVM	2017	Winter	2	East	Caprine	Pygmy fainting	Mix Breed	Unk	M	Male	0.3	9d	Days	Pneumonia
Kord	2017	Winter	2	Middle	Caprine	N/A	N/A	N/A	Male	Male	0.3	10	Days	Endoparasitism	Endocarditis	Anemia
Kord	2021	Spring	3	Middle	Caprine	Nigerian Dwarf	Nigerian Dwarf		Female	Female	0.3	8	Days	Colibacillosis
UTCVM	2017	Winter	1	East	Ovine	Katahdin	Katahdin		M	Male	0.33	10d	Days	Abomasal necrosis
UTCVM	2017	Winter	2	East	Caprine	Boer-kiko	Mix Breed	Meat	F	Female	0.33	7-10d		Pulmonary dysmaturity
UTCVM	2017	Winter	2	East	Caprine	Boer-kiko	Mix Breed	Meat	F	Female	0.33	7-10d		Trauma
Kord	2019	Winter	1	East	Caprine	Mixed Breed	Mix Breed	Unk	Unknown	Unknown	0.4	13	Days	Enteritis
Kord	2019	Winter	2	Middle	Caprine	Rock Alpine	Alpine		Female	Female	0.4	12	Days	Endoparasitism	Meningitis
Kord	2018	Summer	7	Middle	Caprine	N/A	N/A	N/A	Female	Female	0.4	11	Days	No diagnosis
Kord	2021	Spring	3	East	Caprine	N/A	N/A	N/A	Female	Female	0.4	11	Days	No diagnosis
Kord	2020	Winter	2	Middle	Caprine	Boer	Boer		Male	Male	0.46	2	Weeks	Cerebral edema
Kord	2020	Winter	2	Middle	Caprine	Boer	Boer		Male	Male	0.46	2	Weeks	Facial cellulitis
Kord	2017	Winter	2	West	Ovine	Jacob	Jacob		Male	Male	0.46	2	Weeks	Intestinal intussusception
UTCVM	2020	Winter	2	East	Caprine	Anglo-Nubian	Nubian		M	Male	0.46	2w		Endoparasitism
UTCVM	2018	Spring	3	East	Caprine	La Mancha	La Mancha		M	Male	0.46	2w		Emaciation
UTCVM	2018	Spring	3	East	Caprine	La Mancha	La Mancha		M	Male	0.46	2w		Endoparasitism	Enteritis	Emaciation
UTCVM	2021	Winter	2	East	Caprine	Pygmy	Pygmy		M	Male	0.46	2w		Trauma
UTCVM	2017	Winter	1	East	Ovine	Katahdin	Katahdin		M	Male	0.46	2w	Weeks	Enteric colibacillosis
UTCVM	2018	Spring	3	East	Caprine	Pygmy	Pygmy		M	Male	0.46	2w		Pneumonia	Hepatic hemosiderosis
UTCVM	2018	Summer	8	East	Caprine	N/A	N/A	N/A	M	Male	0.46	2w		Tetanus
Kord	2017	Spring	5	Middle	Caprine	Boer	Boer		Female	Female	0.46	2	Weeks	Endoparasitism
Kord	2019	Spring	5	West	Caprine	Pygmy	Pygmy		Female	Female	0.46	2	Weeks	Colitits	Entertitis
Kord	2021	Fall	11	Middle	Ovine	Dorset	Dorset		Female	Female	0.46	2	Weeks	No diagnosis
Kord	2018	Winter	2	Middle	Caprine	N/A	N/A	N/A	Female	Female	0.46	2	Weeks	Enteritis
Kord	2018	Spring	3	West	Ovine	Katahdin	Katahdin		Female	Female	0.46	2	Weeks	Enteritis
Kord	2021	Winter	1	Middle	Caprine	N/A	N/A	N/A	Female	Female	0.46	2	Weeks	Rumenitis	Reticulitis
UTCVM	2020	Winter	2	East	Caprine	Anglo-Nubian	Nubian		F	Female	0.46	2w		Endoparasitism
UTCVM	2018	Summer	6	East	Caprine	Mix Breed	Mix Breed	Unk	F	Female	0.46	<2w		Pulmonary dysmaturity	Meningoencephalitis	Polyarthritis
UTCVM	2020	Spring	5	Middle	Caprine	N/A	N/A	N/A	F	Female	0.46	2w		Pneumonia
UTCVM	2018	Winter	2	East	Ovine	Katahdin	Katahdin		M	Male	0.56	17d		Emaciation
Kord	2019	Winter	2	Middle	Caprine	Boer	Boer		Male	Male	0.6	17	Days	No diagnosis
UTCVM	2018	Spring	3	East	Caprine	Boer	Boer		M	Male	0.69	3w		Polioencephalomalacia	Goiter
UTCVM	2019	Winter	12	East	Ovine	Mix Breed	Mix Breed	Unk	M	Male	0.69	3w		Pneumonia
UTCVM	2019	Winter	12	East	Ovine	Mix Breed	Mix Breed	Unk	M	Male	0.69	3w		Meningomyelitis
UTCVM	2017	Spring	3	Middle	Caprine	N/A	N/A	N/A	M	Male	0.69	3w		Polyarthritis
UTCVM	2017	Winter	12	East	Caprine	Nigerian Dwarf	Nigerian Dwarf		F	Female	0.69	3w		Pneumonia	Enteritis
UTCVM	2019	Winter	1	East	Ovine	Suffolk	Suffolk		F	Female	0.69	3w		Dilated cardiomyopathy
UTCVM	2019	Winter	12	East	Ovine	Mix Breed	Mix Breed	Unk	F	Female	0.69	3w		Meningomyelitis
UTCVM	2021	Winter	1	East	Caprine	Pygmy	Pygmy		F	Female	0.69	3w		No diagnosis
Kord	2018	Winter	2	Middle	Ovine	Katahdin	Katahdin		Unknown	Unknown	0.7	3	Weeks	Meningitis
Kord	2017	Spring	5	Middle	Caprine	N/A	N/A	N/A	Unknown	Unknown	0.7	3	Weeks	Endoparasitism
Kord	2018	Spring	4	Middle	Ovine	N/A	N/A	N/A	Unknown	Unknown	0.7	3	Weeks	Listeriosis
Kord	2021	Spring	5	Middle	Caprine	Nubian	Nubian		Male	Male	0.7	3	Weeks	Endoparasitism	Cervical kyphosis
Kord	2018	Summer	6	Middle	Caprine	N/A	N/A	N/A	Male	Male	0.7	3	Weeks	No diagnosis
Kord	2021	Spring	4	Middle	Caprine	Nubian	Nubian		Male	Male	0.7	3	Weeks	Meningitis	Enteritis
Kord	2018	Spring	5	Middle	Caprine	N/A	N/A	N/A	Male	Male	0.7	3	Weeks	Intestinal rupture
Kord	2019	Spring	3	Middle	Caprine	Saanen	Saanen		Female	Female	0.7	21	Days	Pneumonia	Arthritis	Encephalitis
Kord	2019	Spring	3	East	Ovine	N/A	N/A	N/A	Female	Female	0.7	3	Weeks	Pulomary edema
Kord	2017	Spring	4	Middle	Caprine	Toggenburg	Toggenburg		Female	Female	0.9	26	Days	Pneumonia	Pleuritis	Peritonitis
Kord	2019	Winter	1	East	Ovine	N/A	N/A	N/A	Unknown	Unknown	0.92	4	Weeks	Congenital skull defect
Kord	2020	Winter	2	Middle	Ovine	N/A	N/A	N/A	Unknown	Unknown	0.92	4	Weeks	Endoparasitism	Copper deficiency
Kord	2018	Spring	5	Middle	Caprine	N/A	N/A	N/A	Unknown	Unknown	0.92	4	Weeks	Endoparasitism	Erythrocytic and myelocytic hypoplasia
Kord	2019	Winter	1	East	Ovine	Southdown	Southdown		Neutered Male	Neutered Male	0.92	4	Weeks	Pneumonia	Hepatitis
Kord	2021	Spring	4	Middle	Caprine	La Mancha	La Mancha		Male	Male	0.92	4	Weeks	Glomerulonephritis
Kord	2020	Winter	1	Middle	Caprine	Boer	Boer		Male	Male	0.92	4	Weeks	Pneumonia	Intestinal intussusception	Ectoparasitism
Kord	2021	Winter	12	Middle	Caprine	Nubian	Nubian		Male	Male	0.92	4	Weeks	No diagnosis
Kord	2019	Spring	5	Middle	Caprine	N/A	N/A	N/A	Male	Male	0.92	4	Weeks	Neuronal necrosis	Renal necrosis
Kord	2019	Spring	3	Middle	Caprine	Boer	Boer		Male	Male	0.92	4	Weeks	Endoparasitism	Enteritis
UTCVM	2018	Winter	1	East	Caprine	Pygmy dwarf	Mix Breed	Unk	M	Male	0.92	4w		No diagnosis
Kord	2020	Winter	2	Middle	Ovine	N/A	N/A	N/A	Female	Female	0.92	4	Weeks	Atlanto-occipital joint abscess
Kord	2020	Spring	4	Middle	Ovine	Southdown	Southdown		Female	Female	0.92	4	Weeks	Heart failure
Kord	2019	Winter	2	Middle	Ovine	N/A	N/A	N/A	Female	Female	0.92	4	Weeks	Salmonellosis	Omphalophlebitis	Peritonitis
Kord	2021	Spring	3	Middle	Ovine	Katahdin	Katahdin		Unkown	Unkown	1	1	Months	Trauma
Kord	2017	Winter	2	West	Caprine	Boer	Boer		Unknown	Unknown	1	1	Months	No diagnosis
Kord	2017	Winter	2	West	Caprine	Boer	Boer		Unknown	Unknown	1	1	Months	Endoparasitism
Kord	2017	Winter	2	Middle	Caprine	La Mancha	La Mancha		Unknown	Unknown	1	1	Months	Anemia	Dehydration
Kord	2019	Spring	3	Middle	Ovine	Katahdin	Katahdin		Unknown	Unknown	1	1	Months	Pneumonia
Kord	2019	Winter	1	Middle	Ovine	N/A	N/A	N/A	Unknown	Unknown	1	1	Months	Pneumonia
Kord	2019	Winter	12	Middle	Caprine	N/A	N/A	N/A	Uknown	Uknown	1	1	Months	Endoparasitism	Enteritis
UTCVM	2021	Winter	2	East	Ovine	Hampshire	Hampshire		M	Male	1	1m		Hepatic necrosis
UTCVM	2019	Spring	4	East	Ovine	Hampshire	Hampshire		M	Male	1	1m		Pnemonia
UTCVM	2021	Spring	3	East	Caprine	Mix Breed	Mix Breed	Unk	M	Male	1	<1m		No diagnosis
UTCVM	2020	Spring	3	East	Caprine	Nubian	Nubian		M	Male	1	1m		Enterocolitis
Kord	2018	Fall	11	Middle	Caprine	Boer	Boer		Male	Male	1	1	Months	Urolithiasis
Kord	2019	Spring	5	Middle	Caprine	Saanen	Saanen		Male	Male	1	1	Months	Trauma
UTCVM	2020	Spring	5	East	Ovine	Katahdin	Katahdin		M	Male	1	3-4w		Emaciation
UTCVM	2020	Spring	5	East	Ovine	Katahdin	Katahdin		M	Male	1	3-4w		Emaciation
UTCVM	2017	Spring	4	East	Ovine	N/A	N/A	N/A	M	Male	1	1m		Pneumonia	Emaciation
UTCVM	2017	Spring	4	East	Ovine	N/A	N/A	N/A	M	Male	1	1m		Endoparasitism	Pneumonia	Pleuritis
UTCVM	2017	Spring	3	East	Ovine	Fresian	Fresian		M	Male	1	1m		Dermatitis	Pneumonia
UTCVM	2017	Spring	3	East	Ovine	Fresian	Fresian		M	Male	1	1m		Dermatitis	Pneumonia
UTCVM	2019	Spring	5	East	Caprine	N/A	N/A	N/A	M	Male	1	1m		Osteomyelitis	Diskospondylitis
UTCVM	2017	Summer	6	East	Caprine	N/A	N/A	N/A	M	Male	1	1m		Endoparasitism
UTCVM	2019	Winter	1	East	Caprine	Pygmy	Pygmy		M	Male	1	1m		No diagnosis
UTCVM	2020	Summer	6	East	Caprine	Mix Breed	Mix Breed	Unk	M	Male	1	1m		Endoparasitism
UTCVM	2019	Summer	7	East	Ovine	N/A	N/A	N/A	M	Male	1	1m		Cellulitis
UTCVM	2019	Spring	3	East	Ovine	Southdown	Southdown		M	Male	1	1m		No diagnosis
UTCVM	2018	Fall	10	East	Ovine	Southdown	Southdown		M	Male	1	1m		Pneumonia
Kord	2021	Spring	5	Middle	Caprine	N/A	N/A	N/A	Male	Male	1	1	Months	Endoparasitism	Enterotoxemia	Emaciation
UTCVM	2017	Winter	2	East	Ovine	Hampshire Down	Hampshire Down		F	Female	1	1m		Sepsis
Kord	2018	Summer	7	Middle	Caprine	N/A	N/A	N/A	Female	Female	1	1	Months	Endoparasitism	Lead toxicity
Kord	2019	Spring	4	Middle	Caprine	N/A	N/A	N/A	Female	Female	1	1	Months	Osteoporosis	Synovitis	Osteomyelitis
UTCVM	2021	Spring	5	East	Caprine	Mix Breed	Mix Breed	Unk	F	Female	1	1m		Pneumonia
UTCVM	2020	Summer	7	East	Caprine	N/A	N/A	N/A	F	Female	1	1m		Endoparasitism
UTCVM	2018	Spring	3	East	Ovine	Hampshire	Hampshire		F	Female	1	1m		Trauma
UTCVM	2017	Spring	3	East	Caprine	N/A	N/A	N/A	F	Female	1	1m		White muscle disease
UTCVM	2017	Spring	5	East	Ovine	N/A	N/A	N/A	F	Female	1	1m		Endoparasitism	Pneumonia
UTCVM	2017	Spring	3	East	Ovine	Fresian	Fresian		F	Female	1	1m		Dermatitis	Enteritis
UTCVM	2017	Spring	4	East	Ovine	Cotswold	Cotswold		F	Female	1	1m		Mesenteric torsion
UTCVM	2020	Spring	5	East	Ovine	Mix Breed	Mix Breed	Unk	F	Female	1	1m		Abomasal ulcer
UTCVM	2019	Spring	4	East	Caprine	Pygmy	Pygmy		F	Female	1	<1m		Sepsis
Kord	2017	Winter	2	Middle	Caprine	Boer	Boer		Female	Female	1	1	Months	Endoparasitism	Emaciation	Dehydration
UTCVM	2021	Summer	6	East	Caprine	N/A	N/A	N/A	F	Female	1	1m		Endoparasitism
Kord	2020	Winter	2	West	Ovine	N/A	N/A	N/A	Female	Female	1	1	Months	Endoparasitism	Emaciation
Kord	2020	Spring	4	Middle	Caprine	Boer	Boer		Female	Female	1	1	Months	Endoparasitism	Enterotoxemia
Kord	2019	Winter	2	Middle	Ovine	N/A	N/A	N/A	Female	Female	1	1	Months	Meningitis	Chelitis
UTCVM	2017	Summer	6	East	Caprine	Mix Breed	Mix Breed	Unk	F	Female	1	<1m		Endoparasitism	Pneumonia
UTCVM	2017	Winter	2	East	Ovine	Southdown	Southdown		F	Female	1	1m	Months	Osteomyelitis
Kord	2021	Spring	4	Middle	Caprine	Angora	Angora		Female	Female	1	1	Months	Neuronal necrosis
Kord	2017	Winter	1	Middle	Caprine	N/A	N/A	N/A	Female	Female	1	1	Months	Endoparasitism	Emaciation
Kord	2017	Winter	2	West	Ovine	St Croix	St Croix		Male	Male	1.15	5	Weeks	Endoparasitism
Kord	2019	Spring	3	Middle	Caprine	Boer	Boer		Male	Male	1.15	5	Weeks	No diagnosis
Kord	2017	Spring	5	Middle	Caprine	Boer	Boer		Male	Male	1.15	5	Weeks	Gastrointestinal rupture
Kord	2019	Winter	1	Middle	Caprine	N/A	N/A	N/A	Male	Male	1.15	5	Weeks	Endoparasitism	Emaciation
UTCVM	2018	Winter	1	East	Caprine	Nigerian Dwarf	Nigerian Dwarf		M	Male	1.15	5w		Myocarditis
UTCVM	2017	Spring	4	East	Ovine	N/A	N/A	N/A	M	Male	1.15	5w		Poor body condition	Pericardial effusion
UTCVM	2020	Winter	2	East	Caprine	Mix Breed	Mix Breed	Unk	M	Male	1.15	5w		Synovitis
Kord	2021	Winter	1	Middle	Caprine	Nubian	Nubian		Female	Female	1.15	5	Weeks	Hepatic abscesses
UTCVM	2018	Spring	4	East	Ovine	Katahdin	Katahdin		M	Male	1.22	37d		No diagnosis
UTCVM	2021	Winter	1	East	Ovine	Mix Breed	Mix Breed	Unk	M	Male	1.38	6w		Mesenteric volvulus
UTCVM	2021	Winter	2	East	Ovine	Katahdin	Katahdin		M	Male	1.38	6w		No diagnosis
UTCVM	2018	Spring	4	East	Caprine	Pygmy	Pygmy		M	Male	1.38	6w		Emaciation
UTCVM	2017	Summer	7	East	Ovine	Katahdin	Katahdin		M	Male	1.38	6w		Endoparasitism	Pneumonia
UTCVM	2020	Summer	6	East	Ovine	Mix Breed	Mix Breed	Unk	F	Female	1.38	6w		Endoparasitism	Emaciation
Kord	2019	Summer	7	Middle	Caprine	N/A	N/A	N/A	Male	Male	1.4	6	Weeks	No diagnosis
Kord	2019	Winter	2	Middle	Caprine	N/A	N/A	N/A	Male	Male	1.4	6	Weeks	Endoparasitism	Enteritis	Anemia
Kord	2021	Spring	3	West	Caprine	N/A	N/A	N/A	Male	Male	1.4	6	Weeks	Pneumonia	Hepatitis
Kord	2019	Summer	6	Middle	Caprine	Boer	Boer		Female	Female	1.4	6	Weeks	Enterocolitis
Kord	2020	Winter	2	Middle	Caprine	N/A	N/A	N/A	Female	Female	1.4	6	Weeks	Endoparasitism	Arthtritis
Kord	2020	Winter	1	Middle	Caprine	Boer	Boer		Female	Female	1.4	6	Weeks	Endoparasitism
Kord	2018	Winter	2	West	Ovine	N/A	N/A	N/A	Female	Female	1.4	6	Weeks	Copper toxicity	Trauma
Kord	2018	Winter	2	West	Caprine	N/A	N/A	N/A	Female	Female	1.4	6	Weeks	Enteritis
Kord	2020	Winter	12	Middle	Ovine	Dorset	Dorset		Female	Female	1.4	6	Weeks	Sepsis
Kord	2018	Spring	4	West	Caprine	N/A	N/A	N/A	Female	Female	1.4	6	Weeks	No diagnosis
Kord	2018	Spring	4	Middle	Caprine	N/A	N/A	N/A	Male	Male	1.5	6.5	Weeks	Urolithiasis	Pneumonia
Kord	2019	Spring	3	Middle	Caprine	Boer	Boer		Male	Male	1.5	1.5	Months	No diagnosis
Kord	2021	Spring	4	Middle	Ovine	Hampshire	Hampshire		Neutered Male	Neutered Male	1.6	7	Weeks	Trauma
Kord	2021	Spring	3	Middle	Ovine	Hampshire	Hampshire		Neutered Male	Neutered Male	1.6	7	Weeks	Trauma
Kord	2019	Summer	6	Middle	Caprine	N/A	N/A	N/A	Male	Male	1.6	7	Weeks	Enteritis	Nephritis	Arthritis
Kord	2019	Spring	4	Middle	Caprine	Boer	Boer		Male	Male	1.6	7	Weeks	Pulmonary edema
Kord	2019	Summer	6	Middle	Caprine	Nigerian Dwarf	Nigerian Dwarf		Female	Female	1.6	7	Weeks	Endoparasitism	Anemia	Emaciation
Kord	2021	Spring	4	West	Caprine	Nigerian Dwarf	Nigerian Dwarf		Female	Female	1.6	7	Weeks	Hepatitis
Kord	2021	Summer	8	Middle	Caprine	Pygmy	Pygmy		Female	Female	1.6	7	Weeks	Endoparasitism
UTCVM	2017	Fall	9	East	Ovine	Southdown/Mix	Mix Breed	Unk	F	Female	1.6	7w		Osteomyelitis
Kord	2021	Spring	4	Middle	Ovine	N/A	N/A	N/A	Female	Female	1.6	47	Days	Endoparasitism	Encephalitis	Myocarditis
Kord	2018	Spring	3	Middle	Ovine	N/A	N/A	N/A	Male	Male	1.86	8	Weeks	Endoparasitism	Enterocolitis
Kord	2019	Spring	3	West	Caprine	Boer	Boer		Male	Male	1.86	8	Weeks	Pneumonia
Kord	2021	Spring	5	Middle	Caprine	Nubian	Nubian		Male	Male	1.86	8	Weeks	Endoparasitism	Hepatocellular necrosis
Kord	2021	Spring	4	Middle	Ovine	Suffolk	Suffolk		Male	Male	1.86	8	Weeks	Glomerulonephritis	Balanoposthitis
UTCVM	2017	Winter	1	East	Caprine	Alpine	Alpine		M	Male	1.86	8w	Weeks	Endoparasitism
Kord	2018	Spring	4	Middle	Caprine	N/A	N/A		Female	Female	1.86	8	Weeks	Endoparasitism	Cholangiohepatitis
Kord	2017	Fall	10	Middle	Ovine	N/A	N/A		Female	Female	1.86	8	Weeks	Endoparasitism
Kord	2018	Winter	2	Middle	Ovine	Katahdin	Katahdin		Female	Female	1.86	8	Weeks	Endoparasitism
Kord	2021	Spring	3	Middle	Caprine	Nubian	Nubian		Female	Female	1.86	8	Weeks	Meningitis
Kord	2021	Spring	4	Middle	Caprine	Nubian	Nubian		Female	Female	1.86	8	Weeks	Pneumonia
Kord	2021	Spring	3	West	Ovine	N/A	N/A	N/A	Unknown	Unknown	2	2	Months	Endoparasitism	Copper deficiency
Kord	2017	Summer	7	Middle	Caprine	Nubian	Nubian		Unknown	Unknown	2	2	Months	Renal papillary necrosis	Dermatitis
Kord	2020	Spring	5	Middle	Caprine	N/A	N/A	N/A	Uknown	Uknown	2	2	Months	Enteritis
Kord	2020	Summer	6	West	Caprine	N/A	N/A	N/A	Uknown	Uknown	2	2	Months	Enteritis
Kord	2020	Fall	9	Middle	Ovine	N/A	N/A	N/A	Male	Male	2	2	Months	Urolithiasis
UTCVM	2021	Winter	2	East	Ovine	N/A	N/A	N/A	M	Male	2	2m		Endoparasitism
UTCVM	2017	Summer	7	East	Caprine	Nubian mix	Mix Breed	Unk	M	Male	2	2m		Abomasal rupture
UTCVM	2020	Spring	5	East	Caprine	Oberhasli	Oberhasli		M	Male	2	2m		Sepsis
UTCVM	2018	Spring	5	East	Caprine	Nubian	Nubian		M	Male	2	2m		Pneumonia
Kord	2017	Spring	5	Middle	Caprine	Boer	Boer		Male	Male	2	2	Months	Pneumonia
UTCVM	2020	Summer	6	Middle	Caprine	Mix Breed	Mix Breed	Unk	M	Male	2	2m		Polyarthritis
UTCVM	2017	Winter	12	East	Caprine	N/A	N/A	N/A	M	Male	2	2m		Polyarthritis	Meningitis
UTCVM	2017	Spring	4	East	Ovine	N/A	N/A	N/A	M	Male	2	2m		Endoparasitism	Emaciation
Kord	2019	Spring	3	Middle	Ovine	Katahdin	Katahdin		Male	Male	2	2	Months	No diagnosis
UTCVM	2019	Spring	3	East	Ovine	Mix Breed	Mix Breed	Unk	M	Male	2	2m		Emaciation
UTCVM	2019	Summer	6	East	Ovine	Mix Breed	Mix Breed	Unk	M	Male	2	2m		Endoparasitism
UTCVM	2018	Spring	3	East	Caprine	Nigerian Dwarf	Nigerian Dwarf		M	Male	2	2m		Hepatitis	Polyserositis	Myositis
Kord	2018	Summer	6		Ovine	N/A	N/A	N/A	Male	Male	2	2	Months	Endoparasitism
UTCVM	2019	Fall	11	East	Caprine	Nubian	Nubian		M	Male	2	2m		Pneumonia
Kord	2018	Spring	5	Middle	Caprine	N/A	N/A	N/A	Male	Male	2	2	Months	Endoparasitism	Listeriosis
Kord	2021	Summer	6	Middle	Caprine	Nubian	Nubian		Male	Male	2	2	Months	Endoparasitism	Pneumonia	Myocardial mineralization
Kord	2017	Spring	5	Middle	Caprine	Boer	Boer		Male	Male	2	2	Months	Endoparasitism	Enterotoxemia
UTCVM	2021	Summer	7	East	Ovine	Mix Breed	Mix Breed	Unk	M	Male	2	2m		Endoparasitism
UTCVM	2021	Spring	5	Middle	Ovine	Flordia cracker	Flordia cracker		M	Male	2	1-2m		Enterotoxemia
Kord	2018	Spring	4	West	Caprine	N/A	N/A	N/A	Male	Male	2	2	Months	No diagnosis
Kord	2020	Summer	6	West	Caprine	N/A	N/A	N/A	Male	Male	2	2	Months	Pyelonephritis
Kord	2021	Summer	8	Middle	Caprine	Nubian	Nubian		Male	Male	2	2	Months	Endoparasitism	Anemia	Emaciation
UTCVM	2017	Summer	6	East	Caprine	Mix Breed	Mix Breed	Unk	F	Female	2	2m		Intestinal intussusception	Abomasal perforation
UTCVM	2018	Winter	1	East	Caprine	Nigerian Dwarf	Nigerian Dwarf		F	Female	2	2m		Congenital heart defect
UTCVM	2017	Summer	7	East	Ovine	Katahdin	Katahdin		F	Female	2	2m		Endoparasitism
Kord	2019	Summer	7	Middle	Caprine	Boer	Boer		Female	Female	2	2	Months	Pulmonary edema
Kord	2021	Spring	5	Middle	Ovine	Katahdin	Katahdin		Female	Female	2	2	Months	Endoparasitism
Kord	2018	Spring	4	Middle	Caprine	N/A	N/A	N/A	Female	Female	2	2	Months	Enteritis
Kord	2021	Summer	7	Middle	Caprine	Boer	Boer		Female	Female	2	2	Months	Endoparasitism
UTCVM	2017	Spring	5	East	Ovine	N/A	N/A	N/A	F	Female	2	2m		Endoparasitism	Pneumonia
Kord	2018	Spring	3	Middle	Ovine	Katahdin	Katahdin		Female	Female	2	2	Months	Endoparasitism
Kord	2017	Winter	2	Middle	Caprine	Nigerian Dwarf	Nigerian Dwarf		Female	Female	2	2	Months	No diagnosis
UTCVM	2018	Spring	3	East	Caprine	Mix Breed	Mix Breed	Unk	F	Female	2	2m		Polioencephalomalacia
UTCVM	2018	Spring	3	East	Ovine	Mix Breed	Mix Breed	Unk	F	Female	2	2m		Nephritis	Dermatitis	Hepatocellular necrosis
UTCVM	2021	Spring	4	East	Caprine	N/A	N/A	N/A	F	Female	2	2m		Endoparasitism	Enteritis
UTCVM	2018	Spring	5	East	Ovine	N/A	N/A	N/A	F	Female	2	2m		Mesenteric root volvulus
Kord	2017	Spring	5	Middle	Ovine	N/A	N/A	N/A	Female	Female	2	2	Months	Enterotoxemia
Kord	2020	Winter	12	Middle	Caprine	Mixed Breed	Mixed Breed	Unk	Female	Female	2	2	Months	No diagnosis
Kord	2021	Winter	1	Middle	Ovine	Katahdin	Katahdin		Female	Female	2	2	Months	Endoparasitism	Copper deficiency	Anemia
Kord	2021	Spring	3	West	Caprine	Boer	Boer		Female	Female	2	2	Months	Endoparasitism	Pneumonia
Kord	2018	Spring	5	West	Caprine	Boer	Boer		Female	Female	2	2	Months	Endoparasitism
Kord	2020	Fall	11	West	Caprine	Nigerian Dwarf	Nigerian Dwarf		Female	Female	2	2	Months	Endoparasitism
Kord	2017	Fall	9	Middle	Caprine	N/A	N/A	N/A	Female	Female	2	2	Months	Endoparasitism
Kord	2017	Summer	7	Middle	Ovine	N/A	N/A	N/A	Female	Female	2	2	Months	Endoparasitism
UTCVM	2021	Summer	8	East	Caprine	Pygmy	Pygmy		M	Male	2.1	9w		Pneumonia	Cecal impaction
Kord	2021	Spring	5	Middle	Caprine	Nigerian Dwarf	Nigerian Dwarf		Male	Male	2.1	9	Weeks	Endoparasitism
Kord	2021	Summer	7	Middle	Ovine	Katahdin	Katahdin		Female	Female	2.1	9	Weeks	Endoparasitism	Anemia	Contagious pustular dermatitis
UTCVM	2021	Spring	5	East	Caprine	Boer	Boer		F	Female	2.1	9w		Endoparasitism
Kord	2021	Spring	3	Middle	Caprine	Mixed Breed	Mix Breed	Unk	Male	Male	2.3	10	Weeks	Enteritis
Kord	2021	Spring	3	Middle	Caprine	Mixed Breed	Mix Breed	Unk	Male	Male	2.3	10	Weeks	Enteritis
Kord	2018	Summer	7	Middle	Caprine	N/A	N/A	N/A	Male	Male	2.3	10	Weeks	Endoparasitism
Kord	2019	Summer	6		Caprine	Nigerian Dwarf	Nigerian Dwarf		Male	Male	2.3	10	Weeks	Ruminal acidosis	Rumenitis	Reticulitis
Kord	2018	Summer	8	Middle	Caprine	Boer	Boer		Male	Male	2.3	10	Weeks	Endoparasitism	Salmonellosis
Kord	2017	Spring	5	East	Caprine	Boer	Boer		Male	Male	2.3	70	Days	Endoparasitism	Pneumonia
UTCVM	2019	Spring	3	East	Ovine	N/A	N/A	N/A	M	Male	2.3	10w		Endoparasitism	Emaciation	Ectoparasitism
Kord	2017	Summer	7	Middle	Caprine	N/A	N/A	N/A	Unknown	Unknown	2.5	2.5	Months	Endoparasitism	Enteritis
Kord	2018	Fall	9	Middle	Caprine	N/A	N/A	N/A	Male	Male	2.5	11	Weeks	Endoparasitism
UTCVM	2018	Summer	8	East	Caprine	N/A	N/A	N/A	M	Male	2.5	2.5m		Endoparasitism	Anemia	Hypoproteinemia
Kord	2020	Summer	6	West	Ovine	Katahdin	Katahdin		Female	Female	2.5	2.5	Months	Endoparasitism	Anemia
Kord	2019	Spring	3	West	Caprine	Boer	Boer		Female	Female	2.5	2.5	Months	Pneumonia
Kord	2019	Winter	1	Middle	Caprine	Nigerian Dwarf	Nigerian Dwarf		Female	Female	2.8	12	Weeks	Endoparasitism	Ectoparasitism	Anemia
Kord	2017	Summer	7	Middle	Caprine	N/A	N/A	N/A	Unknown	Unknown	3	3	Months	Trauma
Kord	2018	Summer	6	Middle	Ovine	N/A	N/A	N/A	Unknown	Unknown	3	3	Months	Endoparasitism
Kord	2020	Spring	5	Middle	Caprine	Nigerian Dwarf	Nigerian Dwarf		Uknown	Uknown	3	3	Months	Copper toxicity	Emaciation
Kord	2017	Summer	7	Middle	Caprine	N/A	N/A	N/A	Neutered Male	Neutered Male	3	3	Months	Endoparasitism
UTCVM	2018	Summer	6	East	Ovine	Mix Breed	Mix Breed	Unk	M	Male	3	3m		Meningoencephalitis
UTCVM	2019	Fall	9	East	Ovine	Mix Breed	Mix Breed	Unk	M	Male	3	3m		Endoparasitism
Kord	2017	Summer	6	Middle	Caprine	Mix Breed	Mix Breed	Unk	Male	Male	3	3	Months	Endoparasitism	Anemia	Copper deficiency
Kord	2018	Summer	6	Middle	Ovine	N/A	N/A	N/A	Male	Male	3	3	Months	Endoparasitism
UTCVM	2021	Fall	10	East	Ovine	N/A	N/A	N/A	M	Male	3	3m		Endoparasitism
UTCVM	2018	Spring	4	East	Caprine	Pygmy	Pygmy		M	Male	3	3m		Ruminal ulcers	Trauma
UTCVM	2018	Spring	5	East	Caprine	N/A	N/A	N/A	M	Male	3	3m		Renal dysplasia
Kord	2018	Fall	10	Middle	Caprine	Nigerian Dwarf	Nigerian Dwarf		Male	Male	3	3	Months	Listeriosis
Kord	2018	Summer	6	West	Caprine	Boer	Boer		Male	Male	3	3	Months	Pneumonia
Kord	2021	Spring	5	Middle	Caprine	Nigerian Dwarf	Nigerian Dwarf		Male	Male	3	3	Months	Pneumonia
UTCVM	2020	Summer	7	East	Ovine	N/A	N/A	N/A	M	Male	3	3m		Skeletal muscle necrosis
UTCVM	2017	Summer	7	East	Ovine	Katahdin	Katahdin		M	Male	3	3m		Endoparasitism
Kord	2019	Fall	10	Middle	Caprine	Nubian	Nubian		Male	Male	3	3	Months	Endoparasitism	Anemia	Hypoproteinemia
Kord	2018	Winter	1	Middle	Caprine	N/A	N/A	N/A	Male	Male	3	3	Months	Endoparasitism	Emaciation	Hypoproteinemia
Kord	2017	Winter	12	Middle	Caprine	Nigerian Dwarf	Nigerian Dwarf		Male	Male	3	3	Months	Endoparasitism
Kord	2017	Summer	6	West	Ovine	N/A	N/A	N/A	Male	Male	3	3	Months	Endoparasitism
UTCVM	2021	Spring	5	East	Caprine	Pygmy	Pygmy		M	Male	3	3m		Endoparasitism
UTCVM	2019	Summer	6	East	Caprine	N/A	N/A	N/A	M	Male	3	3m		Endoparasitism	Liver fracture
Kord	2020	Fall	11	Middle	Ovine	Katahdin	Katahdin		Male	Male	3	3	Months	Endoparasitism
UTCVM	2019	Winter	12	East	Caprine	Mix Breed	Mix Breed	Unk	M	Male	3	3m		Endoparasitism
Kord	2020	Summer	8	East	Caprine	N/A	N/A	N/A	Male	Male	3	3	Months	Endoparasitism
UTCVM	2019	Summer	8	East	Caprine	Mix Breed	Mix Breed	Unk	M	Male	3	3m		Urethritis
UTCVM	2018	Spring	5	East	Ovine	Katahdin	Katahdin		M	Male	3	3m		Endoparasitism
UTCVM	2018	Spring	5	East	Ovine	Katahdin	Katahdin		M	Male	3	3m		Endoparasitism
UTCVM	2018	Spring	5	East	Ovine	Katahdin	Katahdin		M	Male	3	3m		Endoparasitism	Sepsis
UTCVM	2018	Fall	9	East	Ovine	N/A	N/A	N/A	M	Male	3	3m		Polioencephalomalacia
UTCVM	2020	Summer	8	East	Caprine	La Mancha	La Mancha		M	Male	3	3m		Endoparasitism	Pneumonia	Anemia
UTCVM	2019	Summer	8	East	Caprine	Nubian	Nubian		M	Male	3	3m		Endoparasitism
Kord	2021	Fall	10	Middle	Caprine	La Mancha	La Mancha		Male	Male	3	3	Months	Endoparasitism	Anemia	Pneumonia
UTCVM	2021	Spring	5	East	Caprine	Mix Breed	Mix Breed	Unk	M	Male	3	3m		Portal vein hypoperfusion	Hepatic encephalopathy	Myocardial necrosis
UTCVM	2017	Summer	7	East	Caprine	Mix Breed	Mix Breed	Unk	M	Male	3	3m		Endoparasitism
Kord	2020	Spring	5	Middle	Ovine	N/A	N/A	N/A	Male	Male	3	3	Months	No diagnosis
UTCVM	2017	Summer	7	East	Ovine	Katahdin	Katahdin		M	Male	3	3m		Endoparasitism
Kord	2019	Summer	7	West	Caprine	Boer	Boer		Male	Male	3	3	Months	Enteritis
Kord	2017	Winter	12	West	Caprine	Boer	Boer		Male	Male	3	3	Months	Endoparasitism	Ectoparasitism
Kord	2018	Winter	2	West	Caprine	N/A	N/A	N/A	Male	Male	3	3	Months	Endoparasitism	Renal tubular necrosis
Kord	2020	Spring	4	Middle	Caprine	N/A	N/A	N/A	Male	Male	3	3	Months	Listeriosis
Kord	2018	Summer	6	Middle	Ovine	N/A	N/A	N/A	Male	Male	3	3	Months	Endoparasitism
Kord	2018	Spring	4	Middle	Caprine	N/A	N/A	N/A	Male	Male	3	3	Months	Renal failure
Kord	2018	Spring	5	Middle	Caprine	Nubian	Nubian		Male	Male	3	3	Months	Endoparasitism	Ruminal acidosis
Kord	2021	Fall	10	Middle	Caprine	Nubian	Nubian		Male	Male	3	3	Months	Endoparasitism
Kord	2020	Spring	5	Middle	Ovine	Katahdin	Katahdin		Female	Female	3	3	Months	Pneumonia
UTCVM	2021	Summer	7	East	Ovine	N/A	N/A	N/A	F	Female	3	3m		Endoparasitism	Forestomach candidiasis	Sepsis
UTCVM	2018	Spring	4	East	Caprine	Pygmy	Pygmy		F	Female	3	3m		Multifocal infarcts
UTCVM	2021	Summer	8	East	Ovine	N/A	N/A	N/A	F	Female	3	3m		Endoparasitism
Kord	2020	Summer	8	Middle	Caprine	N/A	N/A	N/A	Female	Female	3	3	Months	Endoparasitism
Kord	2021	Winter	12	Middle	Caprine	Boer	Boer		Female	Female	3	3	Months	Enterotoxemia
Kord	2017	Summer	8	Middle	Ovine	N/A	N/A	N/A	Female	Female	3	3	Months	Endoparasitism
UTCVM	2021	Summer	7	East	Caprine	Pygmy	Pygmy		F	Female	3	3m		Endoparasitism
UTCVM	2018	Summer	7	East	Ovine	Suffolk	Suffolk		F	Female	3	3m		Endoparasitism	Anemia
UTCVM	2019	Fall	9	East	Caprine	French Alpine	Alpine		F	Female	3	3m		Cerebral abscess
UTCVM	2020	Fall	9	East	Caprine	N/A	N/A		F	Female	3	3m		Endoparasitism	Abomasal ulcers	Anemia
UTCVM	2019	Summer	7	East	Ovine	N/A	N/A	N/A	F	Female	3	3m		Endoparasitism
UTCVM	2018	Summer	7	East	Caprine	Nubian	Nubian		F	Female	3	3m		Endoparasitism
UTCVM	2021	Summer	7	East	Caprine	N/A	N/A	N/A	F	Female	3	3m		Endoparasitism	Intestinal infarcts
UTCVM	2019	Winter	12	East	Caprine	Mix Breed	Mix Breed	Unk	F	Female	3	3m		Endoparasitism
UTCVM	2021	Winter	1	East	Caprine	Pygmy	Pygmy		F	Female	3	3m		Endoparasitism	Sepsis
UTCVM	2020	Summer	6	East	Ovine	Mix Breed	Mix Breed	Unk	F	Female	3	3m		Endoparasitism
Kord	2019	Fall	9	Middle	Caprine	Boer	Boer		Female	Female	3	3	Months	Endoparasitism
Kord	2018	Fall	11	Middle	Caprine	N/A	N/A	N/A	Female	Female	3	3	Months	Endoparasitism	Pneumonia
Kord	2021	Summer	8	Middle	Ovine	Katahdin	Katahdin		Female	Female	3	3	Months	Anemia
Kord	2019	Summer	8		Ovine	N/A	N/A	N/A	Female	Female	3	3	Months	Endoparasitism	Copper deficiency	Hepatic necrosis
Kord	2019	Summer	8		Ovine	N/A	N/A	N/A	Female	Female	3	3	Months	Endoparasitism	Copper deficiency	Hepatic necrosis
Kord	2019	Spring	5	West	Caprine	Boer	Boer		Female	Female	3	3	Months	Endoparasitism
Kord	2018	Summer	6	West	Ovine	N/A	N/A	N/A	Female	Female	3	3	Months	Endoparasitism
UTCVM	2020	Spring	5	East	Caprine	Boer	Boer		M	Male	3.2	14w		Endoparasitism	Emaciation
UTCVM	2018	Spring	5	East	Ovine	Katahdin	Katahdin		M	Male	3.5	3.5m		Trauma
Kord	2019	Summer	6	Middle	Caprine	N/A	N/A	N/A	Male	Male	3.5	3.5	Months	Endoparasitism
Kord	2018	Winter	12	Middle	Caprine	Nigerian Dwarf	Nigerian Dwarf		Male	Male	3.5	15	Weeks	Endoparasitism	Anemia	Hypoproteinemia
Kord	2021	Summer	7	Middle	Ovine	N/A	N/A	N/A	Neutered Male	Neutered Male	3.6	3.6	Months	Cryptorchidism
Kord	2019	Spring	5	Middle	Caprine	Boer	Boer		Female	Female	3.97	17	Weeks	No diagnosis
Kord	2019	Spring	4	West	Ovine	Katahdin	Katahdin		Unknown	Unknown	4	4	Months	Enteritis
Kord	2020	Summer	7	Middle	Caprine	N/A	N/A	N/A	Uknown	Uknown	4	4	Months	No diagnosis
Kord	2019	Fall	9	Middle	Caprine	N/A	N/A	N/A	Uknown	Uknown	4	4	Months	No diagnosis
Kord	2019	Summer	8	West	Caprine	N/A	N/A	N/A	Uknown	Uknown	4	4	Months	Pneumonia
UTCVM	2020	Summer	6	East	Ovine	Hampshire	Hampshire		M	Male	4	4m		Endoparasitism	Sepsis
UTCVM	2019	Fall	10	East	Ovine	Mix Breed	Mix Breed	Unk	M	Male	4	3-4m		Endoparasitism
UTCVM	2017	Spring	5	East	Caprine	Anglo-Nubian	Nubian		M	Male	4	4m		Endoparasitism
Kord	2018	Summer	6	Middle	Ovine	N/A	N/A	N/A	Male	Male	4	4	Months	Endoparasitism	Enterotoxemia
Kord	2020	Summer	8	Middle	Caprine	Boer	Boer		Male	Male	4	4	Months	Pneumonia
Kord	2018	Summer	7	West	Caprine	N/A	N/A	N/A	Male	Male	4	4	Months	No diagnosis
UTCVM	2020	Summer	8	East	Caprine	Mix Breed	Mix Breed	Unk	M	Male	4	4m		Endoparasitism	Cecocolonic torsion
UTCVM	2017	Spring	5	East	Ovine	Katahdin	Katahdin		M	Male	4	4m		Endoparasitism
UTCVM	2018	Spring	4	East	Caprine	Boer	Boer		M	Male	4	4m		Urolithiasis
UTCVM	2020	Spring	5	East	Caprine	Mix Breed	Mix Breed	Unk	M	Male	4	4m		Urolithiasis
UTCVM	2020	Summer	8	East	Caprine	Boer	Boer		M	Male	4	4m		Endoparasitism
UTCVM	2018	Spring	4	East	Caprine	Mix Breed	Mix Breed	Unk	M	Male	4	4m		Endoparasitism	Enteritis	Hepatitis
UTCVM	2021	Summer	6	East	Caprine	Mix Breed	Mix Breed	Unk	M	Male	4	4m		Endoparasitism	Ectoparasitism	Anemia
UTCVM	2021	Summer	7	East	Caprine	Mix Breed	Mix Breed	Unk	M	Male	4	4m		Endoparasitism
UTCVM	2021	Summer	8	East	Caprine	Mix Breed	Mix Breed	Unk	M	Male	4	4m		Endoparasitism	Anermia
UTCVM	2020	Fall	11	East	Caprine	N/A	N/A	N/A	M	Male	4	4m		Urolithiasis
UTCVM	2018	Summer	7	East	Ovine	N/A	N/A	N/A	M	Male	4	4m		Endoparasitism
UTCVM	2019	Summer	8	East	Caprine	Pygmy	Pygmy		M	Male	4	4m		Endoparasitism
UTCVM	2018	Fall	10	East	Caprine	Pygmy	Pygmy		M	Male	4	4m		Urolithiasis
Kord	2020	Summer	7	Middle	Caprine	Mix Breed	Mix Breed	Unk	Male	Male	4	4	Months	Endoparasitism
Kord	2018	Summer	8	Middle	Caprine	N/A	N/A	N/A	Male	Male	4	4	Months	Endoparasitism
Kord	2020	Spring	4	Middle	Ovine	Southdown	Southdown		Male	Male	4	4	Months	Pneumonia
UTCVM	2020	Summer	7	East	Caprine	Pygmy	Pygmy		M	Male	4	4m		Trauma	Abomasal perforation
Kord	2021	Winter	12	Middle	Caprine	Pygmy	Pygmy		Male	Male	4	4	Months	Endoparasitism	Anemia	Emaciation
Kord	2019	Summer	6	West	Caprine	Nigerian Dwarf	Nigerian Dwarf		Male	Male	4	4	Months	Endoparasitism	Urolithiasis
Kord	2017	Summer	7	West	Ovine	N/A	N/A	N/A	Male	Male	4	4	Months	Endoparasitism
Kord	2020	Summer	7	Middle	Caprine	Fainting	Fainting		Male	Male	4	4	Months	Hepatocellular necrosis
Kord	2018	Summer	7	Middle	Caprine	N/A	N/A	N/A	Male	Male	4	4	Months	Endoparasitism	Trauma
Kord	2017	Summer	8	Middle	Caprine	Nigerian Dwarf	Nigerian Dwarf		Male	Male	4	4	Months	Endoparasitism
Kord	2017	Summer	6	Middle	Caprine	N/A	N/A	N/A	Male	Male	4	4	Months	Endoparasitism	Anemia	Hypoproteinemia
Kord	2021	Summer	7	Middle	Ovine	Katahdin	Katahdin		Female	Female	4	4	Months	Endoparasitism
Kord	2017	Summer	6	Middle	Caprine	Nubian	Nubian		Female	Female	4	4	Months	Endoparasitism	Pneumonia
UTCVM	2018	Summer	8	East	Caprine	Mix Breed	Mix Breed	Unk	F	Female	4	4m		Endoparasitism
UTCVM	2017	Summer	6	East	Caprine	Pygmy	Pygmy		F	Female	4	4m		Congenital heart defect
Kord	2019	Spring	5	Middle	Caprine	N/A	N/A	N/A	Female	Female	4	4	Months	Endoparasitism	Pneumonia
UTCVM	2019	Summer	7	East	Ovine	N/A	N/A	N/A	F	Female	4	4m		Endoparasitism
Kord	2018	Winter	1	Middle	Caprine	N/A	N/A	N/A	Female	Female	4	4	Months	Pneumonia
Kord	2018	Summer	6	Middle	Caprine	N/A	N/A	N/A	Female	Female	4	4	Months	Endoparasitism	Mastitis	Pregnancy
Kord	2018	Summer	6	Middle	Caprine	N/A	N/A	N/A	Female	Female	4	4	Months	Endoparasitism	Anemia	Hypoproteinemia
Kord	2019	Summer	6	West	Ovine	Katahdin	Katahdin		Female	Female	4	4	Months	Endoparasitism
Kord	2017	Spring	4	Middle	Ovine	N/A	N/A	N/A	Female	Female	4	4	Months	Pneumonia	Congenital heart defect
UTCVM	2019	Summer	7	East	Caprine	Boer	Boer		F	Female	4	4m		Endoparasitism
UTCVM	2021	Summer	6	East	Ovine	Southdown	Southdown		F	Female	4	4m		Endoparasitism	Pneumonia
Kord	2017	Spring	5	Middle	Caprine	N/A	N/A	N/A	Female	Female	4	4	Months	Endoparasitism	Pneumonia
UTCVM	2018	Winter	2	East	Caprine	Boer	Boer		F	Female	4	4m		Endoparasitism	Pneumonia
UTCVM	2020	Spring	5	East	Caprine	Nubian	Nubian		F	Female	4	4m		Endoparasitism	Emaciation
UTCVM	2017	Summer	7	East	Ovine	Jacob	Jacob		F	Female	4	4m		Endoparasitism
UTCVM	2018	Summer	7	East	Ovine	N/A	N/A	N/A	F	Female	4	4m		Endoparasitism	Anemia
Kord	2017	Summer	6	Middle	Caprine	Saanen	Saanen		Female	Female	4	4	Months	Endoparasitism
Kord	2017	Summer	6	Middle	Ovine	Katahdin	Katahdin		Female	Female	4	4	Months	Endoparasitism
Kord	2018	Spring	5	Middle	Ovine	Cheviot	Cheviot		Female	Female	4	4	Months	Endoparasitism	Salmonellosis
Kord	2019	Summer	6	Middle	Ovine	Hampshire	Hampshire		Female	Female	4	4	Months	Endoparasitism	Pneumonia	Enteritits
Kord	2017	Summer	6	Middle	Caprine	N/A	N/A	N/A	Female	Female	4	4	Months	Endoparasitism
Kord	2019	Summer	8	Middle	Ovine	Katahdin	Katahdin		Female	Female	4	4	Months	No diagnosis
Kord	2019	Summer	7	West	Caprine	Boer	Boer		Female	Female	4	4	Months	Caseous lymphadenitis	Abomasal ulcer
Kord	2019	Summer	7	West	Ovine	Katahdin	Katahdin		Female	Female	4	4	Months	Endoparasitism
Kord	2021	Fall	11	West	Caprine	N/A	N/A		Female	Female	4	4	Months	Endoparasitism	Ectoparasitism
Kord	2018	Fall	10	West	Ovine	N/A	N/A	N/A	Female	Female	4	4	Months	Endoparasitism
Kord	2021	Summer	8	Middle	Caprine	N/A	N/A	N/A	Female	Female	4	4	Months	Endoparasitism	Pneumonia
Kord	2017	Summer	7	Middle	Caprine	Boer	Boer		Female	Female	4	4	Months	Endoparasitism
Kord	2021	Fall	11	Middle	Caprine	Nubian	Nubian		Female	Female	4	4	Months	Endoparasitism
Kord	2019	Summer	6	Middle	Caprine	Boer	Boer		Male	Male	4.5	4.5	Months	Endoparasitism
UTCVM	2021	Summer	6	East	Ovine	Katahdin	Katahdin		M	Male	4.5	4.5m		Endoparasitism
Kord	2017	Winter	12	Middle	Caprine	N/A	N/A	N/A	Unknown	Unknown	5	5	Months	Endoparasitism
Kord	2020	Summer	7	Middle	Caprine	N/A	N/A	N/A	Uknown	Uknown	5	5	Months	No diagnosis
Kord	2021	Summer	7	West	Caprine	Nigerian Dwarf	Nigerian Dwarf		Neutered Male	Neutered Male	5	5	Months	No diagnosis
Kord	2021	Summer	7	Middle	Caprine	Nigerian Dwarf	Nigerian Dwarf		Neutered Male	Neutered Male	5	5	Months	Endoparasitism
Kord	2017	Summer	6	Middle	Ovine	Karakul	Karakul		Male	Male	5	5	Months	Endoparasitism
UTCVM	2017	Summer	6	East	Caprine	N/A	N/A	N/A	M	Male	5	5m		Endoparasitism	Anemia
UTCVM	2018	Summer	6	East	Caprine	Nubian	Nubian		M	Male	5	5m		Endoparasitism	Pneumonia	Hepatic necrosis
UTCVM	2021	Fall	11	East	Caprine	Swiss Alpine	Alpine		M	Male	5	5m		Endoparasitism	Vertebral malformation
UTCVM	2021	Fall	9	East	Caprine	Mix Breed	Mix Breed	Unk	M	Male	5	5m		Endoparasitism	Tetanus
Kord	2020	Summer	7	Middle	Caprine	N/A	N/A	N/A	Male	Male	5	5	Months	Endoparasitism	Anemia	Pneumonia
Kord	2020	Fall	11	Middle	Caprine	N/A	N/A	N/A	Male	Male	5	5	Months	Pneumonia
Kord	2021	Fall	9	West	Caprine	Boer	Boer		Male	Male	5	5	Months	Hemoglobinuric nephrosis
Kord	2020	Fall	9	West	Caprine	French Alpine	Alpine		Male	Male	5	5	Months	Endoparasitism	Anemia	Hypoproteinemia
Kord	2020	Summer	6	Middle	Caprine	Nigerian Dwarf	Nigerian Dwarf		Male	Male	5	5	Months	Endoparasitism
UTCVM	2018	Summer	7	East	Caprine	La Mancha	La Mancha		M	Male	5	5m		Sepsis
UTCVM	2019	Summer	7	East	Caprine	Mix Breed	Mix Breed	Unk	M	Male	5	3-5m		Listeriosis
UTCVM	2020	Summer	7	East	Caprine	Mix Breed	Mix Breed	Unk	M	Male	5	5m		No diagnosis
Kord	2017	Fall	9	Middle	Ovine	Katahdin	Katahdin		Male	Male	5	5	Months	Endoparasitism
Kord	2017	Fall	10	Middle	Ovine	N/A	N/A	N/A	Male	Male	5	5	Months	Endoparasitism
Kord	2019	Spring	5	Middle	Ovine	N/A	N/A	N/A	Male	Male	5	5	Months	Endoparasitism
UTCVM	2021	Fall	9	East	Ovine	Katahdin	Katahdin		M	Male	5	5m		Endoparasitism
Kord	2017	Summer	8	Middle	Ovine	Katahdin	Katahdin		Male	Male	5	5	Months	Endoparasitism	Caseous lymphadenitis	Pneumonia
UTCVM	2017	Fall	9	East	Caprine	Angora	Angora		M	Male	5	5m		Endoparasitism	Pneumonia
UTCVM	2018	Spring	3	East	Ovine	Katahdin	Katahdin		M	Male	5	5m		Endoparasitism	Cholecystitis	Myocardial fibrosis
UTCVM	2020	Fall	11	East	Caprine	Pygmy	Pygmy		M	Male	5	5m		Endoparasitism	Pneumonia
Kord	2020	Summer	8	Middle	Caprine	N/A	N/A	N/A	Male	Male	5	5	Months	Urolithiasis
Kord	2018	Fall	9	Middle	Caprine	N/A	N/A	N/A	Male	Male	5	5	Months	Endoparasitism
Kord	2020	Winter	12	Middle	Caprine	Pygmy	Pygmy		Male	Male	5	5	Months	Anemia	Emaciation
Kord	2020	Spring	3	Middle	Ovine	N/A	N/A	N/A	Male	Male	5	5	Months	Endoparasitism	Copper deficiency	Anemia
Kord	2018	Winter	1	Middle	Ovine	Katahdin	Katahdin		Female	Female	5	5	Months	Endoparasitism	Lingual abscess
Kord	2020	Fall	9	Middle	Ovine	N/A	N/A	N/A	Female	Female	5	5	Months	Ruminal acidosis
UTCVM	2019	Summer	6	East	Caprine	Anglo-Nubian	Nubian		F	Female	5	5m		Endoparasitism
UTCVM	2018	Summer	7	East	Ovine	Katahdin	Katahdin		F	Female	5	5m		No diagnosis
UTCVM	2017	Summer	8	East	Caprine	Boer	Boer		F	Female	5	5m		Endoparasitism
UTCVM	2021	Spring	4	East	Ovine	N/A	N/A	N/A	F	Female	5	4-5m		Endoparasitism	Pneumonia	Hepatitis
UTCVM	2021	Summer	7	East	Caprine	Pygmy	Pygmy		F	Female	5	5m		Endoparasitism
Kord	2018	Winter	1	Middle	Caprine	N/A	N/A	N/A	Female	Female	5	5	Months	Endoparasitism
Kord	2018	Fall	9	Middle	Caprine	N/A	N/A	N/A	Female	Female	5	5	Months	Endoparasitism
UTCVM	2017	Fall	9	East	Ovine	Katahdin	Katahdin		F	Female	5	5m		Endoparasitism
Kord	2018	Summer	6	Middle	Ovine	N/A	N/A	N/A	Female	Female	5	5	Months	Copper toxicity
UTCVM	2018	Summer	6	East	Caprine	Anglo-Nubian	Nubian		F	Female	5	5m		Endoparasitism
Kord	2018	Winter	2	Middle	Caprine	N/A	N/A	N/A	Female	Female	5	5	Months	Trauma	Multifocal hemorrhage
Kord	2020	Summer	7	Middle	Ovine	Katahdin	Katahdin		Female	Female	5	5	Months	Endoparasitism	Anemia	Hypoproteinemia
UTCVM	2021	Summer	8	East	Ovine	Hampshire	Hampshire		F	Female	5	5m		Pneumonia
UTCVM	2021	Summer	7	East	Caprine	Mix Breed	Mix Breed	Unk	F	Female	5	5m		Encephalitis
Kord	2021	Summer	7	Middle	Ovine	Katahdin	Katahdin		Female	Female	5	5	Months	Endoparasitism	Pneumonia
UTCVM	2020	Summer	8	East	Caprine	Mix Breed	Mix Breed	Unk	F	Female	5	5m		Endoparasitism
UTCVM	2018	Fall	10	East	Ovine	Mix Breed	Mix Breed	Unk	F	Female	5	5m		Endoparasitism
UTCVM	2021	Fall	10	East	Caprine	N/A	N/A	N/A	F	Female	5	5m		Ruminal impaction
Kord	2021	Spring	4	Middle	Caprine	N/A	N/A	N/A	Female	Female	5	5	Months	Endoparasitism
Kord	2019	Summer	7	West	Caprine	N/A	N/A	N/A	Female	Female	5	5	Months	Endoparasitism
Kord	2021	Fall	9	West	Caprine	N/A	N/A	N/A	Female	Female	5	5	Months	Anemia	Hypoproteinemia
Kord	2018	Fall	11	Middle	Caprine	Nigerian Dwarf	Nigerian Dwarf		Female	Female	5	5	Months	Endoparasitism	Emaciation	Anemia
Kord	2017	Fall	9	Middle	Caprine	Nubian	Nubian		Female	Female	5	5	Months	Endoparasitism	Pneumonia
Kord	2020	Summer	7	Middle	Caprine	N/A	N/A	N/A	Female	Female	5.5	5.5	Months	Endoparasitism	Pneumonia	Anemia
Kord	2019	Spring	3	East	Ovine	N/A	N/A	N/A	Unknown	Unknown	6	6	Months	No diagnosis
Kord	2021	Fall	10	Middle	Ovine	N/A	N/A	N/A	Neutered Male	Neutered Male	6	6	Months	Listeriosis
Kord	2017	Summer	7	Middle	Caprine	Nigerian Dwarf	Nigerian Dwarf		Neutered Male	Neutered Male	6	6	Months	Endoparasitism
UTCVM	2020	Spring	5	East	Ovine	Hampshire	Hampshire		M	Male	6	6m		Pneumonia	Nephritis
UTCVM	2020	Fall	10	East	Caprine	Mix Breed	Mix Breed	Unk	M	Male	6	6m		Vesicopreputial anastomosis stricture	Nephritis
UTCVM	2019	Summer	7	East	Caprine	Boer	Boer		M	Male	6	6m		Myocarditis
UTCVM	2021	Fall	10	East	Caprine	Kiko	Kiko		M	Male	6	6m		Endoparasitism
UTCVM	2021	Fall	10	East	Caprine	La Mancha	La Mancha		M	Male	6	6m		Endoparasitism
Kord	2017	Summer	7	Middle	Ovine	Katahdin	Katahdin		Male	Male	6	6	Months	Endoparasitism
Kord	2017	Spring	4	Middle	Caprine	La Mancha	La Mancha		Male	Male	6	6	Months	No diagnosis
UTCVM	2018	Summer	8	East	Caprine	N/A	N/A	N/A	M	Male	6	6m		Endoparasitism
Kord	2018	Fall	10	Middle	Caprine	N/A	N/A	N/A	Male	Male	6	6	Months	Endoparasitism
Kord	2021	Summer	8	Middle	Caprine	Boer	Boer		Male	Male	6	6	Months	Anemia	Hypoproteinemia
Kord	2021	Fall	11	Middle	Caprine	Boer	Boer		Male	Male	6	6	Months	Endoparasitism	Anemia	Emaciation
Kord	2017	Summer	8	Middle	Caprine	Nubian	Nubian		Male	Male	6	6	Months	Endoparasitism
Kord	2017	Fall	9	Middle	Caprine	Boer	Boer		Male	Male	6	6	Months	Endoparasitism	Pneumonia
Kord	2017	Fall	9	West	Caprine	Boer	Boer		Male	Male	6	6	Months	Listeriosis	Penumonia
Kord	2020	Summer	8	West	Caprine	N/A	N/A	N/A	Male	Male	6	6	Months	Urolithiasis
Kord	2018	Fall	11	Middle	Ovine	N/A	N/A	N/A	Male	Male	6	6	Months	Endoparasitism
UTCVM	2018	Spring	5	East	Caprine	Boer	Boer		M	Male	6	6m		Endoparasitism
UTCVM	2018	Fall	9	East	Ovine	N/A	N/A	N/A	M	Male	6	5-6m		Endoparasitism	Anemia	Emaciation
UTCVM	2018	Summer	8	East	Ovine	Oxford	Oxford		M	Male	6	6m		Hepatopathy
UTCVM	2020	Summer	8	East	Caprine	Pygmy	Pygmy		M	Male	6	6m		Endoparasitism
Kord	2020	Fall	9	Middle	Caprine	N/A	N/A	N/A	Male	Male	6	6	Months	Trauma
Kord	2019	Summer	8	Middle	Caprine	N/A	N/A	N/A	Male	Male	6	6	Months	Urolithiasis
Kord	2018	Summer	7	Middle	Ovine	N/A	N/A	N/A	Male	Male	6	6	Months	Endoparasitism	Parelaphostrongylus tenuis
Kord	2019	Fall	9	Middle	Ovine	Cheviot	Cheviot		Male	Male	6	6	Months	No diagnosis
UTCVM	2017	Summer	6	East	Caprine	Pygmy/Mix	Mix Breed	Unk	M	Male	6	6m		Endoparasitism
UTCVM	2017	Summer	7	East	Ovine	Katahdin	Katahdin		M	Male	6	3-6m		Endoparasitism
Kord	2017	Winter	1	Middle	Caprine	Boer	Boer		Male	Male	6	6	Months	Meningitis	Anemia
Kord	2020	Winter	1	Middle	Ovine	N/A	N/A	N/A	Male	Male	6	6	Months	Endoparasitism	Salmonellosis
UTCVM	2017	Spring	5	East	Caprine	Pygmy	Pygmy		M	Male	6	6m		Endoparasitism
UTCVM	2017	Summer	7	East	Caprine	Pygmy	Pygmy		M	Male	6	6m		Urolithiasis
UTCVM	2018	Winter	12	East	Caprine	Pygmy	Pygmy		M	Male	6	5-6m		Urethral stricture
Kord	2019	Fall	10	Middle	Ovine	Katahdin	Katahdin		Male	Male	6	6	Months	Paralaphostronglyus tenius
Kord	2020	Fall	11	Middle	Ovine	Katahdin	Katahdin		Male	Male	6	6	Months	Pneumonia
Kord	2020	Fall	11	Middle	Ovine	Katahdin	Katahdin		Male	Male	6	6	Months	Trauma
Kord	2017	Spring	4	Middle	Caprine	N/A	N/A	N/A	Male	Male	6	6	Months	Listeriosis
Kord	2020	Summer	7	Middle	Caprine	Boer	Boer		Male	Male	6	6	Months	Endoparasitism	Anemia	Hypoproteinemia
Kord	2018	Summer	7	Middle	Caprine	N/A	N/A	N/A	Male	Male	6	6	Months	Urinary bladder perforation
Kord	2021	Summer	7	Middle	Caprine	N/A	N/A	N/A	Male	Male	6	6	Months	Anemia	Hypoproteinemia	Emaciation
Kord	2018	Fall	10	Middle	Caprine	Nigerian Dwarf	Nigerian Dwarf		Male	Male	6	6	Months	Pneumonia	Anemia	Rumenitis
Kord	2017	Summer	8	Middle	Ovine	Cheviot	Cheviot		Male	Male	6	6	Months	Endoparasitism	Ruminal acidosis
Kord	2017	Summer	8	Middle	Ovine	Hampshire	Hampshire		Male	Male	6	6	Months	Endoparasitism
Kord	2020	Fall	11	Middle	Caprine	Nigerian Dwarf	Nigerian Dwarf		Male	Male	6	6	Months	Endoparasitism
Kord	2017	Fall	10	East	Caprine	Boer	Boer		Female	Female	6	6	Months	Endoparasitism	Pneumonia
UTCVM	2020	Winter	12	East	Caprine	French Alpine	Alpine		F	Female	6	6m		Endoparasitism
UTCVM	2018	Fall	10	East	Ovine	Mix Breed	Mix Breed	Unk	F	Female	6	6m		Endoparasitism
Kord	2019	Fall	9	Middle	Ovine	Katahdin	Katahdin		Female	Female	6	6	Months	Copper toxicity	Pulmonary edema
UTCVM	2020	Fall	10	East	Caprine	Mix Breed	Mix Breed	Unk	F	Female	6	6m		Endoparasitism
UTCVM	2021	Fall	9	East	Ovine	Southdown	Southdown		F	Female	6	6m		Copper toxicity
UTCVM	2017	Spring	4	East	Ovine	Romney/Dorset Horn	Mix Breed	Meat	F	Female	6	6m		Endoparasitism	Trauma
Kord	2021	Summer	7	Middle	Caprine	La Mancha	La Mancha		Female	Female	6	6	Months	Endoparasitism	Pneumonia	Anemia
Kord	2018	Fall	10	Middle	Caprine	N/A	N/A	N/A	Female	Female	6	6	Months	Endoparasitism	Anemia
UTCVM	2020	Fall	11	East	Caprine	N/A	N/A	N/A	F	Female	6	6m		Endoparasitism
Kord	2019	Fall	9	Middle	Caprine	Boer	Boer		Female	Female	6	6	Months	Pneumonia
Kord	2017	Summer	8	Middle	Caprine	N/A	N/A	N/A	Female	Female	6	6	Months	Endoparasitism	Pneumonia
Kord	2018	Fall	10	Middle	Caprine	Saanen	Saanen		Female	Female	6	6	Months	Listeriosis
Kord	2017	Fall	9	Middle	Caprine	Boer	Boer		Female	Female	6	6	Months	Endoparasitism
Kord	2018	Summer	7	West	Ovine	N/A	N/A	N/A	Female	Female	6	6	Months	Endoparasitism	Hepatitis
Kord	2019	Fall	11	West	Ovine	N/A	N/A	N/A	Female	Female	6	6	Months	No diagnosis
UTCVM	2018	Summer	8	East	Ovine	Mix Breed	Mix Breed	Unk	F	Female	6	6m		Endoparasitism	Encephalopathy	Myelinopathy
UTCVM	2018	Fall	11	East	Caprine	N/A	N/A	N/A	F	Female	6	6m		Endoparasitism
Kord	2017	Fall	11	Middle	Ovine	N/A	N/A	N/A	Female	Female	6	6	Months	Endoparasitism
UTCVM	2017	Fall	9	East	Ovine	Katahdin	Katahdin		F	Female	6	6m		Pneumonia
UTCVM	2018	Summer	7	East	Ovine	N/A	N/A	N/A	F	Female	6	6m		Endoparasitism	Enteritis
UTCVM	2018	Fall	11	East	Ovine	N/A	N/A	N/A	F	Female	6	6m		Endoparasitism	Anemia	Hypoproteinemia
UTCVM	2017	Spring	5	East	Ovine	Oxford	Oxford		F	Female	6	6m		Copper toxicosis	Abomasal ulcers
Kord	2018	Summer	8	Middle	Ovine	N/A	N/A	N/A	Female	Female	6	6	Months	Encephalitis
UTCVM	2019	Summer	6	East	Caprine	N/A	N/A	N/A	F	Female	6	6m		Endoparasitism
UTCVM	2021	Summer	8	East	Caprine	Anglo-Nubian	Nubian	Dairy	F	Female	6	6m		Intestinal intussusception
UTCVM	2017	Fall	9	East	Ovine	Border leicester	Leicester	Meat	F	Female	6	6m		Endoparasitism
UTCVM	2017	Fall	11	East	Caprine	La Mancha	La Mancha	Dairy	F	Female	6	5-6m		Pneumonia
UTCVM	2018	Fall	9	East	Ovine	N/A	N/A	N/A	F	Female	6	6m		Endoparasitism	Pyelitis
UTCVM	2017	Fall	9	East	Ovine	Katahdin	Katahdin	Meat	F	Female	6	6m		Endoparasitism	Anemia
Kord	2020	Summer	6	Middle	Ovine	Katahdin	Katahdin	Meat	Female	Female	6	6	Months	Endoparasitism
Kord	2017	Summer	8	Middle	Caprine	N/A	N/A	N/A	Female	Female	6	6	Months	Endoparasitism	Copper deficiency
UTCVM	2017	Summer	7	East	Ovine	Katahdin	Katahdin	Meat	F	Female	6	6m		Endoparasitism
UTCVM	2017	Summer	7	East	Ovine	Katahdin	Katahdin	Meat	F	Female	6	6m		Endoparasitism	Pneumonia
UTCVM	2017	Summer	7	East	Ovine	Katahdin	Katahdin	Meat	F	Female	6	6m		Endoparasitism	Pneumonia
UTCVM	2017	Summer	7	East	Ovine	Katahdin	Katahdin	Meat	F	Female	6	<6m		Endoparasitism	Sepsis
UTCVM	2020	Summer	6	East	Caprine	Mix Breed	Mix Breed	Unk	F	Female	6	6m		Endoparasitism
UTCVM	2021	Summer	8	East	Caprine	Pygmy	Pygmy	Meat	F	Female	6	6m		Pneumonia
Kord	2017	Fall	9	Middle	Caprine	Boer	Boer	Meat	Female	Female	6	6	Months	Endoparasitism
UTCVM	2018	Summer	6	East	Caprine	Anglo-Nubian	Nubian	Dairy	F	Female	6	6m		Endoparasitism
UTCVM	2020	Summer	6	East	Caprine	Mix Breed	Mix Breed	Unk	F	Female	6	6m		Endoparasitism
Kord	2019	Fall	11	Middle	Ovine	Katahdin	Katahdin	Meat	Female	Female	6	6	Months	Meningoencephalitis
Kord	2020	Summer	8	Middle	Ovine	Katahdin	Katahdin	Meat	Female	Female	6	6	Months	Endoparasitism	Anemia	Hypoproteinemia
Kord	2021	Fall	11	Middle	Caprine	Nigerian Dwarf	Nigerian Dwarf	Dairy	Female	Female	6	6	Months	Endocarditis	Patent foramen ovale
Kord	2021	Fall	10	Middle	Ovine	N/A	N/A	N/A	Female	Female	6	6	Months	Trauma	Pneumonia
Kord	2019	Fall	9	Middle	Caprine	Boer	Boer	Meat	Female	Female	6	6	Months	Pneumonia
Kord	2021	Fall	9	Middle	Caprine	La Mancha	La Mancha	Dairy	Female	Female	6	6	Months	Enterotoxemia
Kord	2019	Fall	9	Middle	Ovine	Suffolk	Suffolk	Meat	Female	Female	6	6	Months	Endoparasitism
Kord	2017	Fall	11	Middle	Ovine	Katahdin	Katahdin	Meat	Male	Male	6.5	6.5	Months	Esophageal ulcerations	Rotavirus
Kord	2019	Summer	8	Middle	Caprine	Fainting	Fainting	Meat	Neutered Male	Neutered Male	7	7	Months	Endoparasitism	Anemia	Hypoproteinemia
UTCVM	2018	Fall	11	East	Ovine	N/A	N/A	N/A	M	Male	7	7m		Endoparasitism
UTCVM	2018	Summer	6	East	Caprine	Nubian	Nubian	Dairy	M	Male	7	7m		Urolithiasis
UTCVM	2021	Fall	9	East	Ovine	N/A	N/A	N/A	M	Male	7	7m		Endoparasitism
Kord	2018	Summer	7	Middle	Caprine	N/A	N/A	N/A	Male	Male	7	7	Months	Endoparasitism
UTCVM	2019	Summer	6	East	Caprine	Nigerian Dwarf	Nigerian Dwarf	Dairy	M	Male	7	7m		Listeriosis
Kord	2020	Summer	8	East	Caprine	N/A	N/A	N/A	Male	Male	7	7	Months	Endoparasitism
Kord	2018	Fall	9	Middle	Caprine	N/A	N/A	N/A	Male	Male	7	7	Months	Endoparasitism	Listeriosis
Kord	2019	Fall	10	Middle	Ovine	N/A	N/A	N/A	Male	Male	7	7	Months	Endoparasitism	Pneumonia	Copper toxicity
Kord	2021	Fall	11	Middle	Caprine	Pygmy	Pygmy	Meat	Male	Male	7	7	Months	Urolithiasis
UTCVM	2018	Summer	8	East	Ovine	N/A	N/A	N/A	M	Male	7	7m		Endoparasitism	Pneumonia
UTCVM	2019	Summer	6	East	Caprine	Mix Breed	Mix Breed	Unk	M	Male	7	7m		Endoparasitism
Kord	2021	Spring	3	Middle	Ovine	N/A	N/A	N/A	Male	Male	7	7	Months	Pneumonia	Muellerius capillaris	Copper deficiency
Kord	2021	Winter	12	Middle	Caprine	Nigerian Dwarf	Nigerian Dwarf	Dairy	Male	Male	7	7	Months	Urolithiasis
Kord	2020	Fall	10	Middle	Caprine	Nubian	Nubian	Dairy	Male	Male	7	7	Months	Endoparasitism	Pneumonia
UTCVM	2020	Fall	11	East	Caprine	Nigerian Dwarf	Nigerian Dwarf	Dairy	M	Male	7	7m		Endoparasitism
Kord	2019	Winter	12	Middle	Caprine	Nubian	Nubian	Dairy	Male	Male	7	7	Months	Anemia
Kord	2018	Summer	8	Middle	Ovine	Hampshire	Hampshire	Meat	Male	Male	7	7	Months	Copper toxicity
Kord	2017	Fall	11	Middle	Caprine	Nigerian Dwarf	Nigerian Dwarf	Dairy	Male	Male	7	7	Months	Listeriosis
Kord	2018	Fall	11	West	Caprine	N/A	N/A	N/A	Male	Male	7	7	Months	No diagnosis
Kord	2018	Summer	8	Middle	Caprine	N/A	N/A	N/A	Male	Male	7	7	Months	Ruminal acidosis
Kord	2017	Fall	9	Middle	Ovine	N/A	N/A	N/A	Male	Male	7	7	Months	Endoparasitism
Kord	2020	Fall	10	Middle	Ovine	St Croix	St Croix	Meat	Female	Female	7	7	Months	Listeriosis
UTCVM	2019	Fall	9	East	Caprine	Anglo-Nubian	Nubian	Dairy	F	Female	7	7m		Endoparasitism
UTCVM	2021	Fall	9	East	Ovine	Southdown	Southdown	Meat	F	Female	7	7m		Copper toxicity
Kord	2018	Fall	10	Middle	Caprine	N/A	N/A	N/A	Female	Female	7	7	Months	Urolithiasis
Kord	2020	Fall	11	Middle	Ovine	N/A	N/A	N/A	Female	Female	7	7	Months	Endoparasitism
UTCVM	2020	Fall	9	East	Caprine	Pygmy	Pygmy	Meat	F	Female	7	7m		Endoparasitism
UTCVM	2020	Winter	12	East	Caprine	Pygmy	Pygmy	Meat	F	Female	7	7m		Endoparasitism
UTCVM	2018	Fall	9	East	Ovine	Southdown	Southdown	Meat	F	Female	7	7m		Copper toxicity
Kord	2017	Fall	11	Middle	Caprine	Boer	Boer	Meat	Female	Female	7	7	Months	Endoparasitism
UTCVM	2018	Winter	12	East	Caprine	Boer	Boer	Meat	F	Female	7	7m		Endoparasitism
UTCVM	2018	Spring	5	East	Ovine	N/A	N/A	N/A	F	Female	7	7m		Emaciation
Kord	2018	Fall	10	Middle	Caprine	Saanen	Saanen	Dairy	Female	Female	7	7	Months	Enteritis	Enteritis	Pneumonia
UTCVM	2020	Winter	1	East	Caprine	Mix Breed	Mix Breed		F	Female	7	7m		CAEV
Kord	2018	Fall	11	Middle	Caprine	Fainting	Fainting	Meat	Female	Female	7	7	Months	Endoparasitism	Emaciation
Kord	2021	Fall	9	Middle	Caprine	N/A	N/A	N/A	Female	Female	7	7	Months	Endoparasitism	Copper deficiency	Anemia
Kord	2021	Fall	11	Middle	Caprine	N/A	N/A	N/A	Male	Male	7.5	7.5	Months	Endoparasitism
UTCVM	2018	Summer	7	East	Caprine	Pygmy	Pygmy	Meat	M	Male	8	8m		Hepatic necrosis
Kord	2020	Summer	8	Middle	Caprine	Nigerian Dwarf	Nigerian Dwarf	Dairy	Male	Male	8	8	Months	Endoparasitism
Kord	2018	Summer	8	Middle	Caprine	N/A	N/A	N/A	Male	Male	8	8	Months	Endoparasitism
Kord	2017	Fall	9	Middle	Caprine	N/A	N/A	N/A	Male	Male	8	8	Months	Endoparasitism	Anemia
UTCVM	2020	Fall	10	East	Caprine	Pygmy	Pygmy	Meat	M	Male	8	8m		Endoparasitism	Meningitis
UTCVM	2017	Summer	8	East	Ovine	Southdown	Southdown	Meat	M	Male	8	8m		Endoparasitism	Hepatic copper accumulation
UTCVM	2020	Fall	11	East	Caprine	Kiko	Kiko	Meat	M	Male	8	8m		Endoparasitism	Copper toxicity
Kord	2017	Fall	9	Middle	Ovine	Katahdin	Katahdin	Meat	Male	Male	8	8	Months	Endoparasitism	Anemia	Hypoproteinemia
Kord	2019	Summer	8	Middle	Caprine	N/A	N/A	N/A	Male	Male	8	8	Months	Endoparasitism
UTCVM	2020	Summer	8	East	Ovine	Suffolk	Suffolk	Meat	M	Male	8	8m		Ruminal acidosis
UTCVM	2020	Fall	10	East	Ovine	Mix Breed	Mix Breed	Unk	M	Male	8	8m		Endoparasitism
Kord	2019	Winter	12	Middle	Caprine	Boer	Boer	Meat	Male	Male	8	8	Months	Caseous lymphadenitis
Kord	2019	Summer	8	Middle	Ovine	Katahdin	Katahdin	Meat	Male	Male	8	8	Months	Pneumonia	Hepatitis
UTCVM	2021	Fall	10	East	Caprine	Pygmy	Pygmy	Meat	M	Male	8	8m		Hepatic necrosis	Hepatic encephalopathy	Myocardial necrosis
Kord	2017	Fall	11	West	Ovine	N/A	N/A	N/A	Male	Male	8	8	Months	Pneumonia
Kord	2018	Fall	11	Middle	Caprine	Nigerian Dwarf	Nigerian Dwarf	Dairy	Male	Male	8	8	Months	Listeriosis
Kord	2019	Fall	11	Middle	Caprine	Mix Breed	Mix Breed	Meat	Male	Male	8	8	Months	Endoparasitism	Anemia	Dehydration
UTCVM	2021	Fall	11	East	Ovine	Merino	Merino	Fiber	F	Female	8	8m		Endoparasitism
Kord	2017	Summer	8	Middle	Caprine	N/A	N/A	N/A	Female	Female	8	8	Months	Endoparasitism
Kord	2020	Fall	10	Middle	Caprine	N/A	N/A	N/A	Female	Female	8	8	Months	Endoparasitism	Anemia
Kord	2020	Winter	1	Middle	Caprine	Nubian	Nubian	Dairy	Female	Female	8	8	Months	Endoparasitism	Copper deficiency	Selenium deficiency
Kord	2020	Fall	10	Middle	Caprine	N/A	N/A	N/A	Female	Female	8	8	Months	Endoparasitism	Anemia
Kord	2018	Fall	9	West	Ovine	Southdown	Southdown	Meat	Female	Female	8	8	Months	Copper toxicity
Kord	2020	Winter	12	Middle	Caprine	N/A	N/A	N/A	Female	Female	8	8	Months	Endoparasitism	Stomatitis
UTCVM	2019	Fall	10	East	Caprine	N/A	N/A	N/A	F	Female	8	8m		Endoparasitism
UTCVM	2019	Winter	1	East	Caprine	Mix Breed	Mix Breed	Unk	F	Female	8	8m		Pneumonia
UTCVM	2018	Winter	12	East	Ovine	Mix Breed	Mix Breed	Unk	F	Female	8	8m		Glossitis
UTCVM	2020	Fall	10	East	Caprine	Pygmy	Pygmy	Meat	F	Female	8	8m		Endoparasitism
Kord	2019	Summer	8	Middle	Ovine	Suffolk	Suffolk	Meat	Female	Female	8	8	Months	Pulmonary edema
Kord	2019	Spring	5	Middle	Caprine	Boer	Boer	Meat	Female	Female	8	8	Months	Endoparasitism	Anemia	Pulmonary edema
UTCVM	2018	Fall	11	East	Ovine	Katahdin	Katahdin	Meat	F	Female	8	8m		Endoparasitism
Kord	2019	Winter	1	West	Caprine	N/A	N/A	N/A	Female	Female	8	8	Months	No diagnosis
UTCVM	2018	Summer	8	East	Ovine	Katahdin	Katahdin	Meat	F	Female	8	7-8m		Hepatic trematodiasis	Sepsis
Kord	2018	Fall	9	Middle	Ovine	N/A	N/A	N/A	Female	Female	8	8	Months	Endoparasitism	Enteritis
Kord	2018	Fall	9	Middle	Caprine	N/A	N/A	N/A	Female	Female	8	8	Months	Endoparasitism	Pneumonia
Kord	2019	Winter	12	Middle	Ovine	Katahdin	Katahdin	Meat	Female	Female	8	8	Months	Endoparasitism
Kord	2019	Winter	12	Middle	Ovine	Katahdin	Katahdin	Meat	Female	Female	8	8	Months	Endoparasitism
Kord	2020	Fall	9	Middle	Ovine	Katahdin	Katahdin	Meat	Female	Female	8	8	Months	Endoparasitism
Kord	2020	Fall	10	Middle	Ovine	N/A	N/A	N/A	Female	Female	8	8	Months	No diagnosis
Kord	2017	Winter	1	Middle	Caprine	N/A	N/A	N/A	Unknown	Unknown	9	9	Months	Trauma
UTCVM	2018	Summer	8	East	Caprine	Nubian	Nubian	Dairy	M	Male	9	9m		Endoparasitism	Otitis media	Sepsis
Kord	2019	Fall	10	Middle	Caprine	Saanen	Saanen	Dairy	Male	Male	9	9	Months	Endoparasitism	Pulmonary edema
Kord	2018	Fall	11	West	Caprine	Nigerian Dwarf	Nigerian Dwarf	Dairy	Male	Male	9	9	Months	Trauma
Kord	2020	Winter	12	West	Caprine	Pygmy	Pygmy	Meat	Male	Male	9	9	Months	Enteritis	Abomasitis
UTCVM	2017	Winter	1	East	Caprine	Pygmy/Nigerian dwarf	Mix Breed	Unk	M	Male	9	9m	Months	Bacteremia
UTCVM	2020	Spring	4	Middle	Caprine	Nigerian Dwarf	Nigerian Dwarf	Dairy	M	Male	9	9m		Urethral infarct	Urethritis	Pyelonephritis
UTCVM	2018	Fall	11	East	Caprine	Pygmy	Pygmy	Meat	M	Male	9	9m		Urolithiasis
Kord	2021	Winter	1	Middle	Caprine	French Alpine	Alpine	Dairy	Male	Male	9	9	Months	Paralaphostrongylus tenuis
Kord	2017	Summer	8	Middle	Caprine	Boer	Boer	Meat	Male	Male	9	9	Months	Endoparasitism	Enterotoxemia
Kord	2018	Fall	11	Middle	Caprine	N/A	N/A	N/A	Male	Male	9	9	Months	No diagnosis
UTCVM	2019	Fall	10	East	Ovine	Hampshire	Hampshire	Meat	F	Female	9	9m		Endoparasitism	Anemia
Kord	2017	Winter	2	Middle	Caprine	N/A	N/A	N/A	Female	Female	9	9	Months	Endoparasitism
Kord	2020	Winter	12	Middle	Caprine	La Mancha	La Mancha	Dairy	Female	Female	9	9	Months	Bloat
Kord	2020	Winter	12	Middle	Caprine	N/A	N/A	N/A	Female	Female	9	9	Months	No diagnosis
UTCVM	2017	Fall	11	East	Ovine	Katahdin	Katahdin	Meat	F	Female	9	9m		Endoparasitism
Kord	2017	Winter	12	West	Caprine	Nubian	Nubian	Dairy	Female	Female	9	9	Months	Endoparasitism
Kord	2019	Fall	11	Middle	Caprine	Nigerian Dwarf	Nigerian Dwarf	Dairy	Female	Female	9	9	Months	Endoparasitism	Salmonellosis
Kord	2017	Summer	8	Middle	Ovine	N/A	N/A	N/A	Female	Female	9	9	Months	Listeriosis
UTCVM	2021	Spring	4	East	Caprine	N/A	N/A	N/A	F	Female	9	9m		Muellerius capillaris	Scoliosis
UTCVM	2020	Fall	10	East	Caprine	Pygmy	Pygmy	Meat	F	Female	9	9m		Cholecystitis
Kord	2017	Fall	9	Middle	Ovine	Hampshire	Hampshire	Meat	Female	Female	9	9	Months	Copper toxicity
Kord	2021	Winter	1	Middle	Ovine	N/A	N/A	N/A	Female	Female	9	9	Months	Endoparasitism	Ruminal acidosis	Emaciation
UTCVM	2018	Winter	2	East	Caprine	La Mancha	La Mancha	Dairy	F	Female	9	9m		Trauma
UTCVM	2017	Winter	12	East	Caprine	La Mancha	La Mancha	Dairy	F	Female	9	9m		Endoparasitism
Kord	2020	Spring	3	Middle	Caprine	Pygmy	Pygmy		Female	Female	9	9	Months	Hematuria	Pneumonia
UTCVM	2020	Spring	3	East	Caprine	Nigerian Dwarf	Nigerian Dwarf	Dairy	M	Male	10	10m		Endoparasitism
UTCVM	2019	Winter	1	Middle	Caprine	Nubian	Nubian	Dairy	M	Male	10	10m		Listeriosis
UTCVM	2020	Winter	1	East	Caprine	Mix Breed	Mix Breed	Unk	M	Male	10	10m		Sepsis
UTCVM	2018	Winter	2	East	Ovine	Katahdin	Katahdin	Meat	M	Male	10	10m		Trauma
Kord	2018	Winter	1	Middle	Caprine	N/A	N/A	N/A	Male	Male	10	10	Months	Encephalomyelitis
Kord	2018	Winter	1	Middle	Caprine	N/A	N/A	N/A	Male	Male	10	10	Months	Encephalomyelitis
Kord	2018	Winter	2	West	Caprine	Boer	Boer	Meat	Male	Male	10	10	Months	Copper toxicity
Kord	2021	Summer	8	Middle	Ovine	Southdown	Southdown	Meat	Male	Male	10	10	Months	Copper toxicity
UTCVM	2018	Winter	1	East	Caprine	Boer-kiko	Mix Breed	Meat	F	Female	10	6-10m		Polioencephalomalacia
Kord	2018	Winter	1	Middle	Caprine	N/A	N/A	N/A	Female	Female	10	10	Months	Endoparasitism	Emaciation
Kord	2019	Fall	9	West	Caprine	Boer	Boer	Meat	Female	Female	10	10	Months	Endoparasitism
Kord	2021	Summer	7	Middle	Ovine	Southdown	Southdown	Meat	Female	Female	10	10	Months	Endoparasitism	Anemia	Emaciation
UTCVM	2017	Winter	1	East	Ovine	Mix Breed	Mix Breed	Unk	F	Female	10	10m	Months	Endoparasitism	Emaciation
UTCVM	2021	Fall	10	East	Ovine	Southdown	Southdown	Meat	F	Female	10	10m		Endoparasitism	Aortic mineralization
Kord	2018	Spring	3	Middle	Caprine	Boer	Boer	Meat	Female	Female	10	10	Months	Endoparasitism	Anemia	Hepatic lipidosis
Kord	2019	Winter	1	Middle	Caprine	Boer	Boer	Meat	Female	Female	10	10	Months	Listeriosis
Kord	2019	Fall	11	West	Caprine	Boer	Boer	Meat	Female	Female	10	10	Months	Endoparasitism
Kord	2017	Winter	2	Middle	Caprine	Boer	Boer	Meat	Female	Female	10	10	Months	Listeriosis
UTCVM	2020	Winter	1	East	Caprine	Pygmy	Pygmy	Meat	M	Male	11	11m		Listeriosis
UTCVM	2021	Winter	1	East	Caprine	Pygmy	Pygmy	Meat	M	Male	11	11m		Endoparasitism	Muellerius capillaris	Trauma
UTCVM	2021	Winter	1	East	Caprine	Pygmy	Pygmy	Meat	M	Male	11	11m		Endoparasitism	Trauma
Kord	2018	Spring	3	Middle	Ovine	N/A	N/A	N/A	Male	Male	11	11	Months	Endoparasitism	Anemia	Emaciation
Kord	2019	Spring	3	West	Caprine	N/A	N/A	N/A	Female	Female	11	11	Months	Endoparasitism
UTCVM	2018	Spring	4	East	Caprine	Nigerian Dwarf	Nigerian Dwarf	Dairy		Unknown	12	12m		CAEV
Kord	2021	Summer	8	Middle	Caprine	N/A	N/A	N/A	Unknown	Unknown	12	1	Years	No diagnosis
Kord	2019	Spring	4	Middle	Caprine	N/A	N/A	N/A	Uknown	Uknown	12	1	Years	Johne's
UTCVM	2018	Winter	12	East	Ovine	Russian white	Russian white	Unk	M	Male	12	adult		Otitis media
UTCVM	2018	Winter	12	East	Caprine	Mix Breed	Mix Breed	Unk	M	Male	12	adult		Listeriosis
UTCVM	2020	Summer	6	East	Caprine	Mix Breed	Mix Breed	Unk	M	Male	12	Adult		Endoparasitism	Ruminal acidosis
UTCVM	2018	Summer	7	East	Ovine	N/A	N/A	N/A	M	Male	12	adult		Endoparasitism
UTCVM	2021	Winter	12	East	Ovine	N/A	N/A	N/A	M	Male	12	Adult		Pneumonia	Septicemia
UTCVM	2021	Spring	3	East	Caprine	Pygmy	Pygmy	Meat	M	Male	12	Adult		Endoparasitism
UTCVM	2021	Winter	1	East	Caprine	N/A	N/A	N/A	M	Male	12	Unkn/Adult		Endoparasitism
UTCVM	2017	Winter	1	East	Caprine	Anglo-Nubian	Nubian	Dairy	M	Male	12	<1yr	Year	Pneumonia	Meningitis
UTCVM	2018	Summer	8	East	Caprine	Nigerian Dwarf	Nigerian Dwarf	Dairy	M	Male	12	1yr		Trauma
UTCVM	2020	Summer	6	East	Caprine	Nubian	Nubian	Dairy	M	Male	12	1yr		Brain hemorrhage	Spinal cord hemorrhage	Intestinal perforation
Kord	2018	Winter	1	Middle	Caprine	N/A	N/A	N/A	Male	Male	12	1	Years	Endoparasitism	Hepatitis
Kord	2017	Spring	3	Middle	Caprine	Boer	Boer	Meat	Male	Male	12	1	Years	Pneumonia	Tetanus
Kord	2020	Summer	7	Middle	Caprine	N/A	N/A	N/A	Male	Male	12	1	Years	Endoparasitism
Kord	2020	Summer	8	Middle	Caprine	N/A	N/A	N/A	Male	Male	12	1	Years	Endoparasitism	Pneumonia
Kord	2017	Fall	9	Middle	Caprine	N/A	N/A	N/A	Male	Male	12	1	Years	Endoparasitism
UTCVM	2018	Spring	4	East	Caprine	Mix Breed	Mix Breed	Unk	M	Male	12	1yr		Listeriosis
UTCVM	2021	Fall	11	East	Caprine	La Mancha	La Mancha	Dairy	M	Male	12	1yr		Endoparasitism	Central nervous system spongiosis
UTCVM	2019	Summer	7	East	Caprine	Mix Breed	Mix Breed	Unk	M	Male	12	1yr		Endoparasitism
UTCVM	2020	Winter	1	East	Caprine	N/A	N/A	N/A	M	Male	12	1yr		Endoparasitism	Listeriosis
UTCVM	2018	Spring	4	East	Caprine	N/A	N/A	N/A	M	Male	12	1yr		Mesenteric rent
UTCVM	2021	Spring	4	East	Caprine	N/A	N/A	N/A	M	Male	12	1yr		Endoparasitism
UTCVM	2018	Summer	6	East	Ovine	N/A	N/A	N/A	M	Male	12	1yr		Meningoencephalitis
UTCVM	2019	Summer	6	East	Ovine	N/A	N/A	N/A	M	Male	12	1yr		Meningoencephalitis
UTCVM	2018	Winter	12	East	Ovine	N/A	N/A	N/A	M	Male	12	1yr		Endoparasitism
UTCVM	2020	Spring	3	East	Caprine	Nubian	Nubian	Dairy	M	Male	12	1yr		Cecal perforation
UTCVM	2019	Winter	1	East	Caprine	Pygmy	Pygmy	Meat	M	Male	12	1yr		Rumen ulceration
UTCVM	2018	Fall	10	East	Caprine	Toggenburg	Toggenburg	Dairy	M	Male	12	1yr		Endoparasitism
UTCVM	2017	Winter	12	East	Caprine	Mix Breed	Mix Breed	Unk	M	Male	12	1yr		Endoparasitism	Emaciation	Anemia
UTCVM	2017	Winter	12	East	Caprine	N/A	N/A	N/A	M	Male	12	1yr		Endoparasitism	Ectoparasitim
UTCVM	2020	Fall	10	East	Caprine	Pygmy	Pygmy	Meat	M	Male	12	1yr		Endoparasitism
UTCVM	2019	Spring	5	East	Caprine	Spanish	Spanish	Meat	M	Male	12	1yr		Copper toxicity
Kord	2017	Summer	8	Middle	Caprine	N/A	N/A	N/A	Male	Male	12	1	Years	Meningitis
UTCVM	2017	Summer	8	East	Caprine	Nigerian Dwarf	Nigerian Dwarf	Dairy	M	Male	12	1yr		Endoparasitism	Pneumonia
UTCVM	2020	Spring	3	East	Caprine	Kiko	Kiko	Meat	M	Male	12	1yr		Endoparasitism	Emaciation
UTCVM	2021	Summer	7	East	Caprine	N/A	N/A	N/A	M	Male	12	1yr		Tetanus
UTCVM	2021	Winter	1	East	Caprine	Pygmy	Pygmy	Meat	M	Male	12	1yr		Endoparasitism	Emaciation
Kord	2020	Winter	1	Middle	Caprine	N/A	N/A	N/A	Male	Male	12	1	Years	No diagnosis
Kord	2019	Summer	8	Middle	Caprine	N/A	N/A	N/A	Male	Male	12	1	Years	Endoparasitism	Pneumonia
UTCVM	2017	Summer	6	East	Caprine	N/A	N/A	N/A	M	Male	12	1yr		Endoparasitism
UTCVM	2018	Fall	10	East	Caprine	Pygmy	Pygmy	Meat	M	Male	12	1yr		Bladder perforation
Kord	2021	Spring	4	Middle	Ovine	N/A	N/A	N/A	Male	Male	12	1	Years	Enterotoxemia
Kord	2021	Fall	11	Middle	Caprine	N/A	N/A	N/A	Male	Male	12	1	Years	Trauma
Kord	2020	Fall	10	Middle	Ovine	Katahdin	Katahdin	Meat	Male	Male	12	1	Years	Listeriosis	Ruminal impacation
Kord	2020	Spring	3	Middle	Ovine	N/A	N/A	N/A	Male	Male	12	1	Years	Listeriosis
Kord	2017	Winter	1	West	Caprine	N/A	N/A	N/A	Male	Male	12	1	Years	Enteritis	Pneumonitis
Kord	2017	Spring	4	Middle	Caprine	Saanen	Saanen	Dairy	Male	Male	12	1	Years	No diagnosis
Kord	2017	Spring	4	Middle	Caprine	Saanen	Saanen	Dairy	Male	Male	12	1	Years	No diagnosis	Nephritis
Kord	2020	Winter	2	Middle	Caprine	Boer	Boer	Meat	Male	Male	12	1	Years	Endoparasitism	Emaciation
Kord	2018	Spring	4	Middle	Caprine	N/A	N/A	N/A	Male	Male	12	1	Years	Listeriosis
Kord	2017	Summer	6	Middle	Ovine	N/A	N/A	N/A	Male	Male	12	1	Years	No diagnosis
UTCVM	2020	Summer	6	East	Caprine	Mix Breed	Mix Breed	Unk	F	Female	12	Adult		Endoparasitism
UTCVM	2021	Winter	2	East	Ovine	Mix Breed	Mix Breed	Unk	F	Female	12	Adult		Endoparasitism	Anemia
UTCVM	2020	Winter	12	East	Caprine	N/A	N/A	N/A	F	Female	12	Adult		Endoparasitism	Penumonia
UTCVM	2018	Winter	2	East	Caprine	Boer	Boer	Meat	F	Female	12	adult		Endoparasitism	Enteritis	Ectoparasitism
UTCVM	2018	Winter	2	East	Caprine	Nigerian Dwarf	Nigerian Dwarf	Dairy	F	Female	12	adult		Thymoma
UTCVM	2020	Winter	12	East	Ovine	N/A	N/A	N/A	F	Female	12	Adult		Pneumonia
UTCVM	2019	Winter	2	East	Caprine	Pygmy	Pygmy	Meat	F	Female	12	Adult		Polioencephalomalacia
UTCVM	2019	Winter	12	East	Caprine	Boer	Boer	Meat	F	Female	12	Adult		Endoparasitism
UTCVM	2018	Winter	2	East	Caprine	Mix Breed	Mix Breed	Unk	F	Female	12	adult		Endoparasitism
UTCVM	2018	Winter	12	East	Caprine	Mix Breed	Mix Breed	Unk	F	Female	12	adult		Endoparasitism	Pneumonia
UTCVM	2018	Summer	7	East	Caprine	N/A	N/A	N/A	F	Female	12	adult		Endoparasitism	Anemia	Hypoproteinemia
UTCVM	2018	Summer	8	East	Caprine	N/A	N/A	N/A	F	Female	12	adult		Arterial mineralization
UTCVM	2021	Fall	9	East	Caprine	N/A	N/A	N/A	F	Female	12	Adult		Caseous lymphadenitis
UTCVM	2020	Spring	5	East	Caprine	Pygmy	Pygmy	Meat	F	Female	12	Adult		Meningoencephalitis
UTCVM	2020	Fall	9	East	Ovine	Suffolk	Suffolk	Meat	F	Female	12	Adult		Caseous lymphadenitis
UTCVM	2021	Fall	11	East	Caprine	Mix Breed	Mix Breed	Unk	F	Female	12	Adult		Chronic kidney disease
UTCVM	2018	Winter	1	East	Ovine	Katahdin	Katahdin	Meat	F	Female	12	adult		Endoparasitism	Emaciation
UTCVM	2021	Spring	3	East	Caprine	N/A	N/A	N/A	F	Female	12	Adult		Mastitis	Sepsis
UTCVM	2017	Summer	6	East	Caprine	N/A	N/A	N/A	F	Female	12	Adult		Caseous lymphadenitis	Endometritis	Sepsis
UTCVM	2017	Winter	1	East	Caprine	Blue roan/mix	Mix Breed	Unk	F	Female	12	<1yr	Year	Endoparasitism	Pneumonia
UTCVM	2019	Fall	10	East	Ovine	Hampshire	Hampshire	Meat	F	Female	12	1yr		Pneumonia
UTCVM	2020	Winter	12	East	Ovine	Hampshire	Hampshire	Meat	F	Female	12	1yr		Pneumonia	Renal granular casts
Kord	2021	Summer	7	Middle	Caprine	Nigerian Dwarf	Nigerian Dwarf	Dairy	Female	Female	12	1	Years	Endoparasitism
UTCVM	2020	Spring	4	East	Caprine	Mix Breed	Mix Breed	Unk	F	Female	12	1yr		Listeriosis
UTCVM	2020	Winter	1	East	Caprine	Pygmy	Pygmy	Meat	F	Female	12	1yr		Endometritis
UTCVM	2021	Fall	11	East	Ovine	Babydoll cross	Mix Breed	Unk	F	Female	12	1yr		Endoparasitism
UTCVM	2018	Winter	2	East	Caprine	Boer	Boer	Meat	F	Female	12	1yr		Metritis
UTCVM	2018	Spring	4	East	Caprine	Kiko	Kiko	Meat	F	Female	12	1yr		Endoparasitism
UTCVM	2017	Winter	1	East	Caprine	Mix Breed	Mix Breed	Unk	F	Female	12	1yr	Year	Endoparasitism
UTCVM	2021	Spring	4	East	Caprine	N/A	N/A	N/A	F	Female	12	1yr		Pneumonia	Hepatic necrosis
UTCVM	2017	Summer	6	East	Caprine	Nigerian Dwarf	Nigerian Dwarf	Dairy	F	Female	12	1yr		Endoparasitism
UTCVM	2017	Winter	2	East	Caprine	Pygmy	Pygmy	Meat	F	Female	12	1yr	Years	Pneumonia	Sepsis
Kord	2020	Summer	8	East	Caprine	N/A	N/A	N/A	Female	Female	12	1	Years	Hepatocellular necrosis
Kord	2019	Fall	9	Middle	Caprine	Boer	Boer	Meat	Female	Female	12	1	Years	Pneumonia	Enteritis	Tricavitary effusion
Kord	2017	Summer	7	West	Caprine	N/A	N/A	N/A	Female	Female	12	1	Years	Endoparasitism
Kord	2017	Winter	1	Middle	Caprine	N/A	N/A	N/A	Female	Female	12	1	Years	Endoparasitism	Enteritis
UTCVM	2021	Winter	12	East	Caprine	Mix Breed	Mix Breed	Unk	F	Female	12	1yr		Endoparasitism
UTCVM	2018	Spring	3	East	Caprine	Pygmy	Pygmy	Meat	F	Female	12	1yr		Endoparasitism	Listeriosis
UTCVM	2017	Spring	5	East	Ovine	Suffolk	Suffolk	Meat	F	Female	12	1yr		Copper toxicosis
Kord	2017	Spring	5	Middle	Caprine	N/A	N/A	N/A	Female	Female	12	1	Years	Endoparasitism	Pneumonia	Cerebral edema
Kord	2020	Spring	3	Middle	Caprine	Fainting	Fainting	Meat	Female	Female	12	1	Years	Endoparasitism	Enteritis
Kord	2019	Summer	6	Middle	Caprine	Boer	Boer	Meat	Female	Female	12	1	Years	Listeriosis
Kord	2017	Winter	1	Middle	Caprine	N/A	N/A	N/A	Female	Female	12	1	Years	Endoparasitism	Anemia
Kord	2020	Fall	9	Middle	Caprine	N/A	N/A	N/A	Female	Female	12	1	Years	Listeriosis
Kord	2017	Spring	4	Middle	Caprine	Nigerian Dwarf	Nigerian Dwarf	Dairy	Female	Female	12	1	Years	Endoparasitism
Kord	2020	Fall	10	Middle	Caprine	Nubian	Nubian	Dairy	Female	Female	12	1	Years	Endoparasitism
Kord	2020	Fall	9	West	Ovine	Barbados	Barbados	Meat	Female	Female	12	1	Years	Trauma
Kord	2019	Winter	1	West	Caprine	Boer	Boer	Meat	Female	Female	12	1	Years	Endoparasitism	Pneumonia
Kord	2019	Spring	3	West	Ovine	Katahdin	Katahdin	Meat	Female	Female	12	1	Years	No diagnosis
Kord	2018	Spring	4	Middle	Caprine	Boer	Boer	Meat	Female	Female	12	1	Years	Endoparasitism	Metritis
Kord	2017	Fall	9	Middle	Caprine	Boer	Boer	Meat	Female	Female	12	1	Years	Endoparasitism	Caseous lymphadenitis
Kord	2019	Spring	3	Middle	Ovine	N/A	N/A	N/A	Female	Female	12	1	Years	Endoparasitism	Enteritis
UTCVM	2020	Winter	2	East	Caprine	N/A	N/A	N/A	F	Female	12	1yr		Endoparasitism	Pregnancy toxemia	Hepatic lipidosis
UTCVM	2019	Summer	6	East	Caprine	Pygmy	Pygmy	Meat	F	Female	12	1yr		Endoparasitism
UTCVM	2017	Spring	4	East	Ovine	Corriedale	Corriedale	Fiber	F	Female	12	1yr		Endoparasitism	Emaciation
UTCVM	2017	Spring	3	East	Ovine	Katahdin	Katahdin	Meat	F	Female	12	1yr		Dystocia	Endometritis
UTCVM	2017	Winter	2	East	Caprine	N/A	N/A	N/A	F	Female	12	1yr	Years	Pneumonia
UTCVM	2021	Summer	6	East	Ovine	Southdown	Southdown	Meat	F	Female	12	1yr		Pnemonia
Kord	2020	Summer	8	West	Caprine	N/A	N/A	N/A	Female	Female	12	1	Years	Listeriosis
UTCVM	2019	Spring	3	East	Ovine	Frisian	Frisian	Dairy	F	Female	12	1yr		Listeriosis
UTCVM	2021	Winter	12	East	Caprine	Pygmy	Pygmy	Meat	F	Female	12	1yr		Dystocia
UTCVM	2017	Winter	1	East	Ovine	Hampshire Down	Hampshire	Meat	F	Female	12	1yr	Years	Body wall hernia
UTCVM	2019	Summer	7	East	Caprine	Mix Breed	Mix Breed	Unk	F	Female	12	1yr		Endoparasitism
UTCVM	2018	Fall	9	East	Ovine	Mix Breed	Mix Breed	Unk	F	Female	12	<1yr		Pleuritis
UTCVM	2017	Fall	10	East	Caprine	Mix/Pygmy	Mix Breed	Unk	F	Female	12	<1yr		Endoparasitism	Trauma	Flexural limb deformity
UTCVM	2021	Fall	9	East	Caprine	N/A	N/A	N/A	F	Female	12	1yr		Listeriosis
UTCVM	2017	Spring	4	East	Ovine	N/A	N/A	N/A	F	Female	12	1yr		Endoparasitism	Emaciation	Endometritis
UTCVM	2019	Fall	9	East	Ovine	Suffolk	Suffolk	Meat	F	Female	12	1yr		Endoparasitism
Kord	2019	Summer	6	Middle	Caprine	Rock Alpine	Alpine	Dairy	Female	Female	12	1	Years	Hepatic necrosis
UTCVM	2019	Spring	3	East	Caprine	Mix Breed	Mix Breed	Unk	F	Female	12	1yr		Listeriosis
Kord	2017	Spring	3	Middle	Caprine	N/A	N/A	N/A	Female	Female	12	1	Years	No diagnosis
Kord	2019	Spring	3	Middle	Caprine	Boer	Boer	Meat	Female	Female	12	1	Years	Endoparasitism	Colitis	Tonsilar abscess
Kord	2021	Spring	4	Middle	Ovine	Katahdin	Katahdin	Meat	Female	Female	12	1	Years	Anemia	Serositis
Kord	2017	Spring	3	Middle	Caprine	Pygmy	Pygmy	Meat	Female	Female	12	1	Years	Renal necrosis	Conjunctivitis	Corneal Ulcers
UTCVM	2019	Winter	12	East	Caprine	Mix Breed	Mix Breed	Unk	F	Female	12	1yr		Endoparasitism
Kord	2020	Spring	3	East	Caprine	Nigerian Dwarf	Nigerian Dwarf	Dairy	Female	Female	12	1	Years	Abortion
UTCVM	2017	Winter	1	East	Ovine	Katahdin	Katahdin	Meat	F	Female	12	1yr	Years	Endoparasitism	Uterine prolapse	Vaginal tear
UTCVM	2018	Summer	6	East	Caprine	Nubian	Nubian	Dairy	F	Female	12	1yr		Endoparasitism
Kord	2019	Fall	9	Middle	Ovine	Jacob	Jacob	Fiber	Female	Female	12	1	Years	Enterotoxemia	Ruminal acidosis
Kord	2017	Winter	2	West	Caprine	N/A	N/A	N/A	Female	Female	12	1	Years	Endoparasitism
Kord	2017	Winter	2	West	Caprine	N/A	N/A	N/A	Female	Female	12	1	Years	Meullerius capillaris
Kord	2021	Summer	6	Middle	Caprine	N/A	N/A	N/A	Female	Female	12	1	Years	Pneumonia
UTCVM	2019	Spring	3	East	Ovine	Katahdin	Katahdin	Meat	F	Female	12	1yr		Esophagitis
UTCVM	2019	Spring	3	East	Ovine	Katahdin	Katahdin	Meat	F	Female	12	1yr		Acute renal failure
UTCVM	2019	Spring	5	East	Ovine	Katahdin	Katahdin	Meat	F	Female	12	1yr		Trauma
Kord	2017	Fall	9	Middle	Caprine	N/A	N/A	N/A	Female	Female	12	1	Years	Endoparasitism	Pneumonia
Kord	2017	Fall	9	Middle	Caprine	N/A	N/A	N/A	Female	Female	12	1	Years	Endoparasitism
Kord	2017	Fall	11	Middle	Caprine	N/A	N/A	N/A	Female	Female	12	1	Years	Endoparasitism	Pneumonia
UTCVM	2019	Spring	3	East	Caprine	Nigerian Dwarf	Nigerian Dwarf	Dairy	F	Female	12	1yr		Endoparasitism
Kord	2020	Summer	6	Middle	Caprine	Boer	Boer	Meat	Female	Female	12	1	Years	Listeriosis
Kord	2021	Summer	7	Middle	Caprine	Boer	Boer	Meat	Female	Female	12	1	Years	Pneumonia
Kord	2020	Fall	11	Middle	Caprine	Boer	Boer	Meat	Female	Female	12	1	Years	Endoparasitism	Anemia
Kord	2018	Summer	7	Middle	Ovine	N/A	N/A	Meat	Female	Female	12	1	Years	Endoparasitism
UTCVM	2018	Spring	5	East	Caprine	N/A	N/A	N/A	F	Female	12	1yr		Endoparasitism	Pneumonia
UTCVM	2019	Winter	12	East	Caprine	Pygmy	Pygmy	Meat	F	Female	12	1yr		Hypocalcemia
Kord	2018	Winter	2	Middle	Caprine	Boer	Boer	Meat	Female	Female	12	1	Years	Listeriosis
Kord	2021	Fall	11	Middle	Caprine	Spanish	Spanish	Meat	Female	Female	12	1	Years	Endoparasitism	Ectoparasitism	Intestinal intussusception
Kord	2019	Spring	3	Middle	Ovine	Katahdin	Katahdin	Meat	Female	Female	12	1	Years	Abortion	Placentitis	Metritis
Kord	2019	Fall	9	Middle	Caprine	Pygmy	Pygmy	Meat	Female	Female	12	1	Years	Endoparasitism	Anemia	Hypoproteinemia
Kord	2019	Summer	7	West	Ovine	Katahdin	Katahdin	Meat	Female	Female	12	1	Years	Endoparasitism	Nephritis	Hepatic necrosis
Kord	2020	Summer	7	West	Caprine	N/A	N/A	N/A	Female	Female	12	1	Years	Endoparasitism
Kord	2021	Fall	9	West	Caprine	N/A	N/A	N/A	Female	Female	12	1	Years	No diagnosis
Kord	2017	Spring	4	West	Ovine	N/A	N/A	N/A	Female	Female	12	1	Years	Pneumonia
Kord	2017	Winter	1	Middle	Ovine	Katahdin	Katahdin	Meat	Female	Female	12	1	Years	Trauma
Kord	2020	Winter	12	Middle	Caprine	N/A	N/A	N/A	Female	Female	12	1	Years	Listeriosis
Kord	2021	Summer	7	Middle	Caprine	Nubian	Nubian	Dairy	Female	Female	12	1	Years	Listeriosis
Kord	2020	Spring	3	Middle	Caprine	Boer	Boer	Meat	Female	Female	12	12	Months	Endoparasitism	Dehydration
Kord	2018	Spring	5	Middle	Caprine	La Mancha	La Mancha	Dairy	Female	Female	12	1	Years	Hepatic necrosis
Kord	2021	Spring	5	West	Caprine	N/A	N/A	N/A	Male	Male	13	13	Months	Endoparasitism
Kord	2021	Summer	8	Middle	Ovine	Baby Doll Southdown	Mix Breed	Meat	Male	Male	13.32	1.11	Years	Endoparasitism
UTCVM	2021	Winter	2	East	Caprine	Nubian	Nubian	Dairy	M	Male	14	14m		Endoparasitism
Kord	2020	Summer	7	Middle	Caprine	N/A	N/A	N/A	Female	Female	14	14	Months	Myocardial necrosis
Kord	2020	Summer	6	Middle	Ovine	N/A	N/A	N/A	Male	Male	15	15	Months	Abscess
Kord	2018	Fall	10	Middle	Caprine	N/A	N/A	N/A	Male	Male	15	15	Months	Endoparasitism	Anemia	Pneumonia
Kord	2021	Summer	7	Middle	Ovine	N/A	N/A	N/A	Female	Female	15	15	Months	Copper deficiency
Kord	2019	Spring	4	Middle	Caprine	N/A	N/A	N/A	Female	Female	15	15	Months	Pneumonia
Kord	2018	Summer	8	Middle	Ovine	N/A	N/A	N/A	Female	Female	15	15	Months	Endoparasitism
Kord	2017	Winter	2	Middle	Caprine	Boer	Boer	Meat	Female	Female	15	15	Months	Listeriosis
Kord	2019	Winter	1	West	Caprine	Boer	Boer	Meat	Male	Male	16	16	Months	Urolithiasis
Kord	2018	Summer	6	Middle	Caprine	N/A	N/A	N/A	Male	Male	16	16	Months	Listeriosis
Kord	2017	Summer	6	West	Ovine	N/A	N/A	N/A	Female	Female	16	16	Months	Endoparasitism
Kord	2020	Summer	8	Middle	Caprine	N/A	N/A	N/A	Female	Female	16	16	Months	No diagnosis
Kord	2019	Winter	12	Middle	Caprine	Nubian	Nubian	Dairy	Male	Male	18	1.5	Years	Endoparasitism	Emaciation	Anemia
UTCVM	2020	Winter	12	East	Caprine	La Mancha	La Mancha	Dairy	M	Male	18	1.5yr		Pneumonia
UTCVM	2021	Winter	12	East	Caprine	Pygmy	Pygmy	Meat	M	Male	18	1.5yr		Endoparasitism
Kord	2020	Winter	2	Middle	Caprine	Boer	Boer	Meat	Male	Male	18	18	Months	Endoparasitism	Enterotoxemia
Kord	2020	Fall	11	Middle	Ovine	N/A	N/A	N/A	Male	Male	18	1.5	Years	Endoparasitism	Anemia
Kord	2021	Spring	3	Middle	Caprine	N/A	N/A	N/A	Male	Male	18	1.5	Years	Endoparasitism	Copper deficiency	Muellerius capillaris
Kord	2020	Winter	1	Middle	Ovine	N/A	N/A	N/A	Male	Male	18	1.5	Years	No diagnosis
Kord	2020	Winter	1	Middle	Caprine	Nigerian Dwarf	Nigerian Dwarf	Dairy	Male	Male	18	1.5	Years	No diagnosis
Kord	2020	Spring	3	Middle	Caprine	Nigerian Dwarf	Nigerian Dwarf	Dairy	Male	Male	18	1.5	Years	Endoparasitism	Anemia	Muellerius capillaris
UTCVM	2018	Summer	7	East	Caprine	Boer	Boer	Meat	F	Female	18	1.5yr		Endoparasitism
UTCVM	2018	Winter	1	East	Caprine	Kinder	Kinder	Unk	F	Female	18	1.5yr		Copper toxicity
Kord	2020	Winter	2	East	Caprine	Pygmy	Pygmy	Meat	Female	Female	18	1.5	Years	Emaciation
Kord	2019	Spring	4	Middle	Ovine	N/A	N/A	N/A	Female	Female	18	18	Months	Pulmonary edema
UTCVM	2018	Winter	1	East	Caprine	Fainting	Fainting	Meat	F	Female	18	1.5yr		Grayanotoxin
UTCVM	2020	Summer	8	East	Caprine	Pygmy	Pygmy	Meat	F	Female	18	1.5yr		Endoparasitism
Kord	2018	Fall	10	Middle	Caprine	Pygmy	Pygmy	Meat	Female	Female	18	18	Months	Peritonitis	Metritis
Kord	2017	Spring	4	Middle	Caprine	Boer	Boer	Meat	Female	Female	18	1.5	Years	Hepatic lipidosis	Renal necrosis
Kord	2019	Fall	10	Middle	Caprine	Boer	Boer	Meat	Female	Female	18	1.5	Years	Endoparasitism	Anemia	Pneumonia
Kord	2019	Winter	1	Middle	Caprine	Mix Breed	Mix Breed	Unk	Female	Female	18	1.5	Years	Endoparasitism	Anemia
UTCVM	2018	Winter	2	East	Ovine	Katahdin	Katahdin	Meat	F	Female	18	1.5yr		Pregnancy toxemia
UTCVM	2021	Summer	6	East	Ovine	Southdown	Southdown	Meat	F	Female	18	1.5yr		Enteritis	Hepatic fibrosis
Kord	2019	Spring	3	Middle	Caprine	Nigerian Dwarf	Nigerian Dwarf	Dairy	Female	Female	18	1.5	Years	Listeriosis
Kord	2017	Winter	12	Middle	Caprine	Nubian	Nubian	Dairy	Female	Female	18	1.5	Years	Listeriosis
UTCVM	2017	Winter	2	East	Ovine	Mix Breed	Mix Breed	Unk	F	Female	18	1.5yr		Dystocia	Microphthalmia
UTCVM	2019	Winter	1	East	Caprine	Pygmy/Mix	Mix Breed	Unk	F	Female	18	1.5yr		Endoparasitism
UTCVM	2019	Winter	1	East	Caprine	Saanen	Saanen	Dairy	F	Female	18	1.5yr		Trauma
Kord	2021	Winter	12	Middle	Ovine	N/A	N/A	N/A	Female	Female	18	18	Months	Endoparasitism	Anemia
UTCVM	2017	Spring	5	East	Caprine	Alpine-Toggenburg	Mix Breed	Dairy	F	Female	18	1.5yr		Endoparasitism
Kord	2020	Winter	1	Middle	Caprine	Boer	Boer	Meat	Female	Female	18	1.5	Years	Endoparasitism	Enteritis
UTCVM	2020	Winter	1	East	Caprine	Mini Nubian	Nubian	Dairy	F	Female	18	1.5yr		Pneumonia
Kord	2021	Summer	8	Middle	Ovine	Katahdin	Katahdin	Meat	Female	Female	18	1.5	Years	Anemia
UTCVM	2021	Summer	8	Middle	Caprine	Boer	Boer	Meat	F	Female	18	1.5yr		Listeriosis
Kord	2020	Fall	10	Middle	Caprine	Boer	Boer	Meat	Male	Male	19	19	Months	Endoparasitism	Pneumonia
Kord	2017	Winter	1	West	Caprine	N/A	N/A	N/A	Female	Female	19.2	1.6	Years	Endoparasitism	Listeriosis
Kord	2017	Winter	12	Middle	Ovine	N/A	N/A	N/A	Male	Male	20	20	Months	Endoparasitism	Emaciation
Kord	2021	Winter	1	Middle	Caprine	Boer	Boer	Meat	Female	Female	20	20	Months	Nephrotoxicosis	Pneumonia	Rumenitis
Kord	2019	Fall	11	Middle	Caprine	Boer	Boer	Meat	Male	Male	21	21	Months	Urolithiasis	Pulmonary edema
Kord	2019	Spring	3	Middle	Caprine	Nigerian Dwarf	Nigerian Dwarf	Dairy	Male	Male	22	22	Months	No diagnosis
Kord	2020	Winter	2	Middle	Caprine	Boer	Boer	Meat	Male	Male	22	22	Months	Intestinal torsion
Kord	2018	Fall	11	Middle	Caprine	Nigerian Dwarf	Nigerian Dwarf	Dairy	Female	Female	22	22	Months	Endoparasitism
Kord	2019	Winter	1	East	Ovine	N/A	N/A	N/A	Unknown	Unknown	24	2	Years	Abortion
UTCVM	2019	Spring	3	East	Caprine	Fainting	Fainting	Meat	M	Male	24	2yr		Parelaphostrongylus tenuis	Muellerius capillaris	Congenital heart defect
UTCVM	2019	Winter	12	East	Ovine	Southdown	Southdown	Meat	M	Male	24	2yr		Pneumonia	Spinal meningitis
UTCVM	2019	Fall	11	East	Caprine	Mix Breed	Mix Breed	Unk	M	Male	24	2yr		Urolithiasis
UTCVM	2020	Spring	3	East	Caprine	N/A	N/A	N/A	M	Male	24	2yr		Lymphoma
Kord	2018	Spring	5	Middle	Ovine	N/A	N/A	N/A	Male	Male	24	2	Years	Nasal adenocarcinoma	Pneumonia
Kord	2019	Spring	4	Middle	Caprine	Nigerian Dwarf	Nigerian Dwarf	Dairy	Male	Male	24	2	Years	Enterotoxemia
UTCVM	2020	Summer	6	Middle	Caprine	Nigerian Dwarf	Nigerian Dwarf	Dairy	M	Male	24	2yr		Endoparasitism
Kord	2019	Winter	2	West	Ovine	Jacob	Jacob	Fiber	Male	Male	24	2	Years	Copper deficiency
UTCVM	2019	Winter	1	East	Ovine	Mix Breed	Mix Breed	Unk	M	Male	24	2d		Sepsis
UTCVM	2019	Winter	1	East	Ovine	Mix Breed	Mix Breed	Unk	M	Male	24	2d		Sepsis
UTCVM	2017	Spring	5	East	Caprine	Pygmy	Pygmy	Meat	M	Male	24	2yr		Jejunal perforation
Kord	2020	Winter	12	Middle	Ovine	N/A	N/A	N/A	Male	Male	24	2	Years	Urolithiasis
UTCVM	2019	Spring	4	East	Caprine	French Alpine	Alpine	Dairy	M	Male	24	2yr		Meningoencephalitis
UTCVM	2019	Spring	5	East	Caprine	Mix Breed	Mix Breed	Unk	M	Male	24	2yr		Urolithiasis
UTCVM	2021	Fall	11	East	Caprine	Pygmy	Pygmy	Meat	M	Male	24	2yr		Endoparasitism
UTCVM	2020	Spring	5	Middle	Caprine	N/A	N/A	N/A	M	Male	24	2yr		Urolithiasis
Kord	2017	Winter	1	Middle	Caprine	N/A	N/A	N/A	Male	Male	24	24	Months	Enterocolitis
UTCVM	2019	Summer	7	East	Caprine	Mix Breed	Mix Breed	Unk	M	Male	24	2yr		Endoparasitism
UTCVM	2019	Fall	11	East	Caprine	Mix Breed	Mix Breed	Unk	M	Male	24	2yr		Cystitis
Kord	2020	Summer	6	Middle	Caprine	Nubian	Nubian	Dairy	Male	Male	24	2	Years	No diagnosis
Kord	2021	Fall	10	Middle	Caprine	Pygmy	Pygmy	Meat	Male	Male	24	2	Years	Endoparasitism	Anemia
UTCVM	2017	Summer	7	East	Ovine	Katahdin	Katahdin	Meat	M	Male	24	2yr		Pneumonia	Sepsis
Kord	2018	Fall	10	Middle	Caprine	N/A	N/A	N/A	Male	Male	24	2	Years	Endoparasitism
Kord	2021	Fall	9	Middle	Ovine	Barbados	Barbados	Meat	Male	Male	24	2	Years	Intestinal rupture	Myositis
Kord	2021	Fall	9	Middle	Caprine	N/A	N/A	N/A	Male	Male	24	2	Years	Encephalitis
Kord	2017	Winter	12	Middle	Caprine	N/A	N/A	N/A	Male	Male	24	2	Years	Endoparasitism	Pneumonia
Kord	2021	Spring	4	Middle	Caprine	Nigerian Dwarf	Nigerian Dwarf	Dairy	Male	Male	24	2	Years	Endoparasitism
Kord	2021	Fall	9	West	Ovine	St Croix	St Croix	Meat	Male	Male	24	2	Years	Endoparasitism
UTCVM	2021	Fall	10	Middle	Caprine	N/A	N/A	N/A	M	Male	24	2yr		Endoparasitism
Kord	2018	Winter	2	West	Ovine	N/A	N/A	N/A	Male	Male	24	2	Years	Nephritis
Kord	2019	Winter	12	West	Ovine	N/A	N/A	N/A	Male	Male	24	2	Years	No diagnosis
Kord	2020	Winter	12	Middle	Caprine	Fainting	Fainting	Meat	Male	Male	24	2	Years	Listeriosis
Kord	2017	Spring	3	Middle	Caprine	Pygmy	Pygmy	Meat	Male	Male	24	2	Years	Endoparasitism
Kord	2018	Fall	10	Middle	Caprine	N/A	N/A	N/A	Male	Male	24	2	Years	Copper deficiency	Hematuria
Kord	2017	Summer	7	Middle	Ovine	N/A	N/A	N/A	Male	Male	24	2	Years	Cystitis	Hydronephrosis	Pyelonephritis
UTCVM	2021	Winter	1	East	Ovine	Hampshire	Hampshire	Meat	F	Female	24	2yr		Endoparasitism	Sepsis
UTCVM	2020	Spring	3	East	Ovine	Hampshire	Hampshire	Meat	F	Female	24	2yr		Metritis	Colitis	Peritonitis
UTCVM	2019	Summer	7	East	Ovine	Hampshire	Hampshire	Meat	F	Female	24	2yr		Laryngotracheitis
UTCVM	2019	Summer	8	East	Ovine	Hampshire	Hampshire	Meat	F	Female	24	2yr		Ectoparasitism
UTCVM	2018	Fall	9	East	Ovine	Hampshire	Hampshire	Meat	F	Female	24	2yr		Endoparasitism
UTCVM	2020	Fall	10	East	Ovine	Hampshire	Hampshire	Meat	F	Female	24	2yr		Endoparasitism	Chronic kidney disease
UTCVM	2017	Winter	2	East	Ovine	Mix Breed	Mix Breed	Unk	F	Female	24	2yr	Years	Spongiform encephalopathy
Kord	2017	Summer	8	Middle	Caprine	Boer	Boer	Meat	Female	Female	24	2	Years	Endoparasitism
Kord	2021	Spring	3	Middle	Caprine	N/A	N/A	N/A	Female	Female	24	2	Years	Endoparasitism	Muellerius capillaris	Copper deficiency
Kord	2018	Summer	6	Middle	Caprine	N/A	N/A	N/A	Female	Female	24	2	Years	Endoparasitism
UTCVM	2019	Spring	3	East	Caprine	Anglo-Nubian	Nubian	Dairy	F	Female	24	2yr		Endoparasitism	Muellerius capillaris
UTCVM	2020	Summer	6	East	Ovine	Mix Breed	Mix Breed	Unk	F	Female	24	2yr		Endoparasitism
UTCVM	2021	Summer	6	East	Ovine	Mix Breed	Mix Breed	Unk	F	Female	24	2yr		Endoparasitism
UTCVM	2020	Summer	7	East	Caprine	N/A	N/A	N/A	F	Female	24	2yr		Pneumonia
Kord	2020	Summer	7	East	Ovine	N/A	N/A	N/A	Female	Female	24	2	Years	No diagnosis
UTCVM	2021	Winter	2	East	Ovine	N/A	N/A	N/A	F	Female	24	2yr		Endoparasitism	Copper toxicity
UTCVM	2018	Spring	4	East	Caprine	Nubian	Nubian	Dairy	F	Female	24	2yr		Endoparasitism	Anemia	Multifocal infarcts
UTCVM	2019	Spring	3	East	Caprine	N/A	N/A	N/A	F	Female	24	2yr		Endometritis	Endotoxemia
UTCVM	2020	Fall	11	East	Caprine	N/A	N/A	N/A	F	Female	24	2yr		Caseous lymphadenitis
UTCVM	2017	Winter	1	East	Caprine	Mix Breed	Mix Breed	Unk	F	Female	24	2yr	Years	Endoparasitism	Emaciation
UTCVM	2017	Spring	4	East	Caprine	N/A	N/A	N/A	F	Female	24	2yr		Pregnancy toxemia
Kord	2019	Winter	2	Middle	Ovine	N/A	N/A	N/A	Female	Female	24	2	Years	Mastitis	Ruminal acidosis	Hepatic lipidosis
Kord	2020	Spring	3	East	Ovine	N/A	N/A	N/A	Female	Female	24	2	Years	Endometitis
UTCVM	2020	Spring	3	East	Ovine	Dorset	Dorset	Meat	F	Female	24	2yr		White muscle disease	Mycotic rumenitis
Kord	2021	Winter	2	Middle	Caprine	Boer	Boer	Meat	Female	Female	24	2	Years	BVD	Zinc deficiency
Kord	2021	Winter	2	Middle	Caprine	Boer	Boer	Meat	Female	Female	24	2	Years	BVD	Zinc deficiency
Kord	2018	Winter	1	Middle	Caprine	N/A	N/A	N/A	Female	Female	24	2	Years	Endoparasitism	Bloat
Kord	2021	Fall	11	Middle	Caprine	Nigerian Dwarf	Nigerian Dwarf	Dairy	Female	Female	24	2	Years	Brain abscess
Kord	2020	Summer	8	Middle	Caprine	Boer	Boer	Meat	Female	Female	24	2	Years	Encephalitis
Kord	2020	Spring	3	Middle	Caprine	Mix Breed	Mix Breed	Unk	Female	Female	24	2	Years	Dystocia
Kord	2019	Winter	2	Middle	Caprine	N/A	N/A	N/A	Female	Female	24	2	Years	Endoparasitism	Pneumonia
Kord	2017	Fall	10	Middle	Caprine	N/A	N/A	N/A	Female	Female	24	2	Years	Trauma
Kord	2020	Winter	12	Middle	Caprine	N/A	N/A	N/A	Female	Female	24	2	Years	Caseous lymphadenitis
Kord	2019	Summer	7	Middle	Caprine	Nigerian Dwarf	Nigerian Dwarf	Dairy	Female	Female	24	2	Years	Endoparasitism
Kord	2021	Winter	12	Middle	Caprine	Nubian	Nubian	Dairy	Female	Female	24	2	Years	Brainstem necrosis
Kord	2020	Winter	12	Middle	Caprine	Angora	Angora	Fiber	Female	Female	24	2	Years	Listeriosis
Kord	2021	Summer	6	Middle	Caprine	N/A	N/A	N/A	Female	Female	24	2	Years	Sepsis
Kord	2021	Summer	8	Middle	Caprine	N/A	N/A	N/A	Female	Female	24	2	Years	Listeriosis
Kord	2019	Fall	11	Middle	Caprine	N/A	N/A	N/A	Female	Female	24	2	Years	Encephalitis	Pulmonary edema	Pericardial effusion
Kord	2019	Winter	1	Middle	Caprine	N/A	N/A	N/A	Female	Female	24	2	Years	Listeriosis
UTCVM	2017	Winter	12	East	Caprine	Boer	Boer	Meat	F	Female	24	2yr		Hepatic lipidosis	DIC	Endometritis
UTCVM	2020	Winter	2	East	Ovine	Icelandic	Icelandic	Fiber	F	Female	24	2yr		Copper toxicity	DIC
UTCVM	2020	Winter	1	East	Caprine	Pygmy	Pygmy	Meat	F	Female	24	2yr		Endoparasitism	Ectoparasitism	Sepsis
UTCVM	2021	Fall	11	East	Caprine	N/A	N/A	N/A	F	Female	24	2yr		Ruminal acidosis
UTCVM	2018	Winter	12	East	Caprine	Boer	Boer	Meat	F	Female	24	2yr		Meningitis	Ventriculitis
UTCVM	2017	Winter	2	East	Ovine	Mix/Gotland	Mix Breed	Fiber	F	Female	24	2yr	Years	Uterine prolapse	Vaginal tear	Keratitis
UTCVM	2018	Spring	4	East	Caprine	Pygmy	Pygmy	Meat	F	Female	24	2yr		Johnes
Kord	2021	Spring	3	West	Caprine	N/A	N/A	N/A	Female	Female	24	2	Years	Serositis
UTCVM	2018	Spring	5	East	Ovine	Katahdin	Katahdin	Meat	F	Female	24	2yr		Hepatic abscess
UTCVM	2017	Spring	3	East	Caprine	Kiko	Kiko	Meat	F	Female	24	2yr		Uterine torsion
UTCVM	2017	Summer	8	East	Caprine	Pygmy	Pygmy	Meat	F	Female	24	2yr		Endoparasitism	Anemia
UTCVM	2019	Spring	3	East	Caprine	La Mancha	La Mancha	Dairy	F	Female	24	2yr		Meningoencephalitis
UTCVM	2020	Spring	3	East	Caprine	N/A	N/A	N/A	F	Female	24	2yr		Pneumonia	Congestive heart failure
UTCVM	2021	Spring	3	East	Caprine	N/A	N/A	N/A	F	Female	24	2yr		Johnes
UTCVM	2017	Spring	4	East	Caprine	Saanen	Saanen	Dairy	F	Female	24	2yr		Endoparasitism	Rumen impaction
Kord	2019	Winter	12	Middle	Caprine	N/A	N/A	N/A	Female	Female	24	2	Years	Endoparasitism
Kord	2021	Fall	9	Middle	Caprine	Saanen	Saanen	Dairy	Female	Female	24	2	Years	Endoparasitism	Copper deficiency	Anemia
UTCVM	2021	Summer	7	East	Caprine	Anglo-Nubian	Nubian	Dairy	F	Female	24	2yr		Endoparasitism
UTCVM	2019	Summer	8	East	Ovine	Mix Breed	Mix Breed	Unk	F	Female	24	2yr		Meningomyelitis
Kord	2020	Fall	11	Middle	Caprine	Boer	Boer	Meat	Female	Female	24	2	Years	Pneumonia
Kord	2021	Summer	7	Middle	Ovine	Dorset	Dorset	Meat	Female	Female	24	2	Years	Ruminal acidosis	Abomasitis
Kord	2020	Winter	2	Middle	Caprine	Mix Breed	Mix Breed	Unk	Female	Female	24	2	Years	Endoparasitism	Anemia
Kord	2018	Winter	1	Middle	Ovine	N/A	N/A	N/A	Female	Female	24	2	Years	Endoparasitism	Abomasal impaction
Kord	2021	Summer	7	Middle	Ovine	Katahdin	Katahdin	Meat	Female	Female	24	2	Years	Endoparasitism	Copper toxicity	Trauma
Kord	2018	Fall	9	Middle	Caprine	N/A	N/A	N/A	Female	Female	24	2	Years	Endoparasitism
UTCVM	2020	Winter	12	East	Caprine	Mix Breed	Mix Breed	Unk	F	Female	24	2yr		Endoparasitism	Listeriosis	Pneumonia
UTCVM	2017	Summer	7	East	Caprine	N/A	N/A	N/A	F	Female	24	2yr		Endoparasitism	Muelleris capillaris	Anemia
UTCVM	2020	Fall	10	East	Ovine	N/A	N/A	N/A	F	Female	24	2yr		Typhlocolitis
Kord	2017	Summer	7	Middle	Ovine	N/A	N/A	N/A	Female	Female	24	2	Years	Enterotoxemia
UTCVM	2021	Summer	7	East	Caprine	N/A	N/A	N/A	F	Female	24	2yr		Caseous lymphadenitis
UTCVM	2019	Spring	3	East	Ovine	Suffolk	Suffolk	Meat	F	Female	24	2yr		Metritis	Vaginitis
UTCVM	2020	Summer	6	East	Caprine	Mix Breed	Mix Breed	Unk	F	Female	24	2yr		Endoparasitism	Ruminal acidosis
Kord	2018	Winter	2	Middle	Ovine	N/A	N/A	N/A	Female	Female	24	2	Years	Salmonellosis
Kord	2017	Spring	3	Middle	Caprine	Boer	Boer	Meat	Female	Female	24	2	Years	No diagnosis
Kord	2017	Spring	3	Middle	Caprine	Boer	Boer	Meat	Female	Female	24	2	Years	Retained fetus	peritonitis
Kord	2019	Summer	6	Middle	Caprine	N/A	N/A	N/A	Female	Female	24	2	Years	Encephalitis
Kord	2017	Winter	12	Middle	Caprine	Pygmy	Pygmy	Meat	Female	Female	24	2	Years	Endoparasitism
UTCVM	2017	Winter	1	Middle	Ovine	Mix Breed	Mix Breed	Unk	F	Female	24	2yr	Years	Pregnancy toxemia
UTCVM	2017	Winter	2	East	Caprine	Mix Breed	Mix Breed	Unk	F	Female	24	2yr		Endoparasitism	Abomasal ulcers
UTCVM	2020	Summer	6	East	Caprine	Mix Breed	Mix Breed	Unk	F	Female	24	2yr		Endoparasitism
Kord	2021	Winter	1	Middle	Ovine	Hampshire	Hampshire	Meat	Female	Female	24	2	Years	Dystocia
Kord	2017	Winter	1	Middle	Ovine	N/A	N/A	N/A	Female	Female	24	2	Years	No diagnosis
Kord	2020	Winter	2	Middle	Caprine	Nubian	Nubian	Dairy	Female	Female	24	2	Years	Copper deficiency
Kord	2021	Winter	12	West	Caprine	Nigerian Dwarf	Nigerian Dwarf	Dairy	Female	Female	24	2	Years	Caseous lymphadenitis	Pneumonia	Glomerulonephritis
Kord	2018	Spring	4	Middle	Caprine	N/A	N/A	N/A	Female	Female	24	2	Years	Endoparasitism	Pneumonia	Muellerius capillaris
Kord	2019	Spring	3	Middle	Caprine	N/A	N/A	N/A	Female	Female	24	2	Years	Listeriosis
Kord	2019	Fall	9	Middle	Caprine	N/A	N/A	N/A	Female	Female	24	2	Years	Endoparasitism	Anemia	Hypoproteinemia
Kord	2021	Fall	10	Middle	Caprine	Nubian	Nubian	Dairy	Female	Female	24	2	Years	No diagnosis
Kord	2019	Summer	6	Middle	Caprine	Nigerian Dwarf	Nigerian Dwarf	Dairy	Female	Female	27	2.25	Years	Enteritis	Frothy bloat	Pulmonary edema
Kord	2018	Winter	1	Middle	Caprine	N/A	N/A	N/A	Male	Male	28	28	Months	Endoparasitism	Reticulitis
Kord	2020	Fall	10	East	Caprine	Boer	Boer	Meat	Male	Male	30	2.5	Years	Endoparasitism	Anemia
UTCVM	2021	Winter	1	East	Caprine	Mix Breed	Mix Breed		M	Male	30	2.5w		Pneumonia
UTCVM	2019	Fall	10	East	Ovine	Katahdin	Katahdin	Meat	M	Male	30	2.5yr		Nephritis
Kord	2017	Summer	6		Ovine	Katahdin	Katahdin	Meat	Male	Male	30	2.5	Years	No diagnosis
Kord	2017	Spring	5	Middle	Ovine	Katahdin	Katahdin	Meat	Female	Female	30	2.5	Years	Listeriosis
UTCVM	2019	Spring	5	East	Ovine	Mix Breed	Mix Breed	Unk	F	Female	30	2.5yr		Intestinal volvulus
Kord	2020	Summer	7	East	Ovine	N/A	N/A	N/A	Female	Female	30	2.5	Years	No diagnosis
Kord	2018	Spring	3	Middle	Caprine	N/A	N/A	N/A	Unknown	Unknown	36	3	Years	Johne's
UTCVM	2017	Fall	11	East	Ovine	Hampshire	Hampshire	Meat	M	Male	36	3yr		Osteoarthritis
UTCVM	2021	Winter	12	East	Ovine	Hampshire	Hampshire	Meat	M	Male	36	3yr		Urolithiasis
UTCVM	2018	Winter	2	East	Caprine	Pygmy	Pygmy	Meat	M	Male	36	3yr		Endoparasitism
UTCVM	2021	Fall	11	East	Caprine	Mix Breed	Mix Breed	Unk	M	Male	36	3yr		Urolithiasis
UTCVM	2019	Fall	10	East	Caprine	Nigerian Dwarf	Nigerian Dwarf	Dairy	M	Male	36	3yr		Endoparasitism
UTCVM	2020	Winter	12	East	Caprine	Nigerian Dwarf	Nigerian Dwarf	Dairy	M	Male	36	3yr		Sepsis
UTCVM	2019	Fall	11	East	Caprine	Anglo-Nubian	Nubian	Dairy	M	Male	36	3yr		Tetanus
UTCVM	2021	Winter	2	East	Caprine	Nubian	Nubian	Dairy	M	Male	36	3yr		Trauma
Kord	2021	Summer	8	Middle	Caprine	N/A	N/A	N/A	Male	Male	36	3	Years	Meningoencephalitis	Muellerius capillaris
UTCVM	2018	Spring	3	East	Caprine	Katahdin	Katahdin	Meat	M	Male	36	2-3yr		Abomasitis
UTCVM	2021	Spring	5	East	Caprine	Mix Breed	Mix Breed	Unk	M	Male	36	3yr		Listeriosis
UTCVM	2020	Winter	1	East	Caprine	Boer	Boer	Meat	M	Male	36	3yr		Endoparasitism
UTCVM	2020	Spring	3	East	Caprine	Mix Breed	Mix Breed	Unk	M	Male	36	3yr		Yew toxicity
UTCVM	2019	Spring	5	East	Caprine	Mix Breed	Mix Breed	Unk	M	Male	36	3yr		Enteritis	Enterotoxemia
UTCVM	2020	Summer	7	East	Caprine	N/A	N/A	N/A	M	Male	36	3yr		Endoparasitism	Listeriosis
UTCVM	2019	Summer	6	East	Caprine	Pygmy	Pygmy	Meat	M	Male	36	3yr		Endoparasitism	Pneumonia	Sepsis
UTCVM	2020	Summer	6	East	Caprine	Anglo-Nubian	Nubian	Dairy	M	Male	36	3yr		Endoparasitism	Anemia	Muellerius capillaris
UTCVM	2018	Summer	7	East	Caprine	Pygmy	Pygmy	Meat	M	Male	36	3yr		Listeriosis
Kord	2019	Fall	11	West	Ovine	N/A	N/A	N/A	Male	Male	36	3	Years	Dermatitis
Kord	2017	Spring	3	Middle	Caprine	Fainting	Fainting	Meat	Male	Male	36	3	Years	Endoparasitism	Enteritis	Cerebral edema
Kord	2019	Spring	3	Middle	Caprine	Fainting	Fainting	Meat	Male	Male	36	3	Years	Endoparasitism	Muellerius capillaris
Kord	2019	Fall	10	Middle	Caprine	N/A	N/A	N/A	Male	Male	36	3	Years	Paralaphostronglyus tenius
Kord	2018	Spring	3	Middle	Caprine	Boer	Boer	Meat	Male	Male	36	3	Years	Endoparasitism	Ruminal acidosis
Kord	2019	Winter	1	Middle	Caprine	Pygmy	Pygmy	Meat	Male	Male	36	3	Years	Endoparasitism
UTCVM	2021	Winter	1	East	Ovine	Hampshire	Hampshire	Meat	F	Female	36	3yr		Endoparasitism	Hepatic lipidosis
Kord	2020	Winter	12	Middle	Caprine	Fainting	Fainting	Meat	Female	Female	36	3	Years	Endoparasitism	Copper deficiency
Kord	2018	Summer	8	Middle	Caprine	N/A	N/A	N/A	Female	Female	36	3	Years	Endoparasitism	Copper deficiency
Kord	2017	Fall	11	Middle	Caprine	N/A	N/A	N/A	Female	Female	36	3	Years	Parelaphostrongylus tenuis
Kord	2017	Summer	6	Middle	Caprine	Nubian	Nubian	Dairy	Female	Female	36	3	Years	Endoparasitism	Enteritis
UTCVM	2018	Winter	2	East	Caprine	Boer-kiko	Mix Breed	Meat	F	Female	36	3yr		Pregnancy toxemia
UTCVM	2017	Spring	3	East	Caprine	Boer-kiko	Mix Breed	Meat	F	Female	36	3yr		Endoparasitism	Foot rot
UTCVM	2017	Summer	6	East	Caprine	Mix Breed	Mix Breed	Unk	F	Female	36	3yr		Endoparasitism
UTCVM	2018	Summer	6	East	Caprine	Mix Breed	Mix Breed	Unk	F	Female	36	3yr		Hepatic necrosis
UTCVM	2020	Fall	11	East	Caprine	Mix Breed	Mix Breed	Unk	F	Female	36	3yr		Thymic lymphoma
UTCVM	2018	Fall	11	East	Caprine	Nigerian Dwarf	Nigerian Dwarf	Dairy	F	Female	36	3yr		Renal tubular necrosis	Alveolar damage
UTCVM	2019	Winter	12	East	Caprine	Nigerian Dwarf	Nigerian Dwarf	Dairy	F	Female	36	3yr		Emaciation
UTCVM	2019	Winter	12	East	Caprine	Nubian	Nubian	Dairy	F	Female	36	3yr		Endoparasitism	Enteritis
UTCVM	2021	Fall	11	East	Caprine	Pygmy	Pygmy	Meat	F	Female	36	3Yyr		Endoparasitism	Encephalitis	Anemia
Kord	2018	Winter	2	Middle	Caprine	N/A	N/A	N/A	Female	Female	36	3	Years	Endoparasitism	Anemia
Kord	2019	Spring	3	Middle	Ovine	N/A	N/A	N/A	Female	Female	36	3	Years	Enterotoxemia
Kord	2020	Spring	3	Middle	Caprine	Nigerian Dwarf	Nigerian Dwarf	Dairy	Female	Female	36	3	Years	Endoparasitism
UTCVM	2020	Fall	10	East	Caprine	N/A	N/A	N/A	F	Female	36	3yr		CAEV
Kord	2018	Winter	1	Middle	Caprine	Boer	Boer	Meat	Female	Female	36	3	Years	Endoparasitism
Kord	2021	Spring	4	Middle	Caprine	N/A	N/A	N/A	Female	Female	36	3	Years	No diagnosis
UTCVM	2021	Summer	8	Middle	Caprine	N/A	N/A	N/A	F	Female	36	3yr		Endoparasitism	Pyelonephritis	Mastitis
Kord	2020	Winter	1	Middle	Caprine	Nubian	Nubian	Dairy	Female	Female	36	3	Years	Abortion
Kord	2019	Winter	1	Middle	Caprine	Pygmy	Pygmy	Meat	Female	Female	36	3	Years	Axonal degeneration
Kord	2018	Fall	10	West	Ovine	Katahdin	Katahdin	Meat	Female	Female	36	3	Years	Salmonellosis
UTCVM	2018	Winter	1	East	Caprine	N/A	N/A	N/A	F	Female	36	3yr		No diagnosis
Kord	2020	Fall	10	Middle	Caprine	Boer	Boer	Meat	Female	Female	36	3	Years	Endoparasitism	Caseous lymphadenitis
Kord	2020	Fall	10	Middle	Caprine	Boer	Boer	Meat	Female	Female	36	3	Years	Endoparasitism	Anemia	Hypoproteinemia
Kord	2020	Fall	10	Middle	Caprine	Boer	Boer	Meat	Female	Female	36	3	Years	Endoparasitism	Anemia
Kord	2020	Fall	10	Middle	Caprine	Boer	Boer	Meat	Female	Female	36	3	Years	No diagnosis
Kord	2017	Winter	2	Middle	Caprine	N/A	N/A	N/A	Female	Female	36	3	Years	Endoparasitism	Muellerius capillaris
Kord	2021	Spring	3	Middle	Caprine	N/A	N/A	N/A	Female	Female	36	3	Years	Pneumonia	Hernia
Kord	2018	Winter	1	Middle	Ovine	N/A	N/A	N/A	Female	Female	36	3	Years	Endotoxemia	Pregnancy
Kord	2020	Fall	11	Middle	Ovine	N/A	N/A	N/A	Female	Female	36	3	Years	No diagnosis
Kord	2020	Spring	3	Middle	Caprine	Nigerian Dwarf	Nigerian Dwarf	Dairy	Female	Female	36	3	Years	Enterotoxemia	Anemia	Sarcocystis
Kord	2018	Winter	12	West	Ovine	Katahdin	Katahdin	Meat	Female	Female	36	3	Years	No diagnosis
Kord	2019	Winter	12	West	Ovine	Katahdin	Katahdin	Meat	Female	Female	36	3	Years	No diagnosis
Kord	2020	Winter	2	Middle	Ovine	N/A	N/A	N/A	Female	Female	36	3	Years	Rumenitis
UTCVM	2021	Winter	2	East	Caprine	Mix Breed	Mix Breed	Unk	F	Female	36	3yr		Pneumonia
UTCVM	2019	Summer	6	East	Caprine	Mix Breed	Mix Breed	Unk	F	Female	36	3yr		Endoparasitism	Pneumonia
UTCVM	2021	Summer	7	East	Caprine	Mix Breed	Mix Breed	Unk	F	Female	36	3yr		Caseous lymphadenitis	Uterine prolapse
UTCVM	2021	Winter	2	East	Caprine	La Mancha	La Mancha	Dairy	F	Female	36	3yr		Uterine tear
UTCVM	2017	Summer	7	East	Caprine	Mix Breed	Mix Breed	Unk	F	Female	36	3yr		Endoparasitism
Kord	2019	Fall	9	Middle	Caprine	N/A	N/A	N/A	Female	Female	36	3	Years	Endoparasitism	Anemia
UTCVM	2017	Summer	8	East	Caprine	La Mancha	La Mancha	Dairy	F	Female	36	2-3yr		Endoparasitism	Ruminal acidosis	Muelleris capillaris
UTCVM	2019	Winter	1	East	Caprine	Anglo-Nubian	Nubian	Dairy	F	Female	36	3yr		Pulmonary abscess
UTCVM	2019	Summer	7	East	Caprine	La Mancha	La Mancha	Dairy	F	Female	36	3yr		Endoparasitism	Anemia	Hypoproteinemia
UTCVM	2020	Summer	8	East	Caprine	Mix Breed	Mix Breed	Unk	F	Female	36	3yr		Mastitis
UTCVM	2021	Summer	6	East	Caprine	N/A	N/A	N/A	F	Female	36	3yr		Omasal acidosis
UTCVM	2021	Winter	1	East	Caprine	Pygmy	Pygmy	Meat	F	Female	36	3yr		Endoparasitism	Cervicitis
UTCVM	2020	Winter	12	East	Caprine	Pygmy	Pygmy	Meat	F	Female	36	3yr		Johnes
UTCVM	2020	Spring	3	East	Caprine	Spanish	Spanish	Meat	F	Female	36	3yr		Hemangiosarcoma
Kord	2019	Spring	4		Ovine	N/A	N/A	N/A	Female	Female	36	3	Years	Fetal Retention
Kord	2021	Spring	3	Middle	Caprine	Boer	Boer	Meat	Female	Female	36	3	Years	Uterine rupture	Hepatic lipidosis	Mastitis
Kord	2020	Spring	5	Middle	Caprine	N/A	N/A	N/A	Female	Female	36	3	Years	Endoparasitism
Kord	2018	Spring	3	Middle	Caprine	Nubian	Nubian	Dairy	Female	Female	36	3	Years	Endoparasitism	Mastitis	Hypocalcemia
Kord	2020	Winter	1	Middle	Ovine	Katahdin	Katahdin	Meat	Female	Female	36	3	Years	Rumenitis	Typhlitis
Kord	2020	Winter	12	Middle	Ovine	Katahdin	Katahdin	Meat	Female	Female	36	3	Years	Trauma
Kord	2018	Summer	6	Middle	Caprine	N/A	N/A	N/A	Female	Female	36	3	Years	Listeriosis
Kord	2017	Fall	11	Middle	Ovine	N/A	N/A	N/A	Female	Female	36	3	Years	Emaciation	Anemia	Hypoproteinemia
UTCVM	2017	Winter	1	East	Caprine	N/A	N/A	N/A	F	Female	36	3yr	Years	Uterine rupture	Sepsis
UTCVM	2021	Summer	8	East	Caprine	N/A	N/A	N/A	F	Female	36	3yr		Endometritis
UTCVM	2021	Spring	3	East	Ovine	N/A	N/A	N/A	F	Female	36	3yr		Endometritis
UTCVM	2019	Winter	12	East	Ovine	N/A	N/A	N/A	F	Female	36	3yr		Pneumonia	Colonic impaction
Kord	2021	Summer	7	Middle	Caprine	Nigerian Dwarf	Nigerian Dwarf	Dairy	Female	Female	36	3	Years	Paralaphostrongylus tenuis
Kord	2020	Fall	9	Middle	Ovine	N/A	N/A	N/A	Female	Female	36	3	Years	Trauma
Kord	2020	Fall	9	Middle	Ovine	N/A	N/A	N/A	Female	Female	36	3	Years	Trauma
Kord	2021	Fall	9	Middle	Ovine	N/A	N/A	N/A	Female	Female	36	3	Years	Anemia	Hypoproteinemia
UTCVM	2018	Winter	1	East	Ovine	Katahdin	Katahdin	Meat	F	Female	36	3yr		Endoparasitism	Emaciation
UTCVM	2017	Winter	12	East	Ovine	Katahdin	Katahdin	Meat	F	Female	36	3yr		Endoparasitism
UTCVM	2021	Summer	8	East	Caprine	Pygmy	Pygmy	Meat	F	Female	36	3yr		Uterine rupture
Kord	2021	Fall	11	Middle	Caprine	Nigerian Dwarf	Nigerian Dwarf	Dairy	Female	Female	36	3	Years	Endoparasitism	Pneumonia
Kord	2017	Spring	5	Middle	Caprine	Boer	Boer	Meat	Female	Female	36	3	Years	Listeriosis
Kord	2017	Winter	12	Middle	Caprine	Boer	Boer	Meat	Female	Female	36	3	Years	Endoparasitism	Bloat	Hepatic lipidosis
Kord	2020	Winter	2	Middle	Ovine	N/A	N/A	N/A	Female	Female	36	3	Years	Sepsis	Hepatic lipidosis
UTCVM	2018	Spring	3	East	Caprine	N/A	N/A	N/A	F	Female	36	3yr		Pregnancy Toxemia
Kord	2021	Summer	7	Middle	Ovine	Katahdin	Katahdin	Meat	Female	Female	36	3	Years	Colonic rupture	Pneumonia	Anemia
Kord	2021	Fall	11	Middle	Caprine	N/A	N/A	N/A	Female	Female	36	3	Years	Listeriosis
Kord	2018	Summer	7	West	Ovine	Shropshire	Shropshire	Meat	Female	Female	36	3	Years	Endoparasitism
Kord	2018	Winter	2	Middle	Caprine	French Alpine	Alpine	Dairy	Female	Female	36	3	Years	No diagnosis
Kord	2019	Spring	3	Middle	Caprine	N/A	N/A	N/A	Female	Female	36	3	Years	Copper deficiency	Hepatic necrosis
Kord	2018	Summer	7	Middle	Caprine	N/A	N/A	N/A	Female	Female	36	3	Years	Endoparasitism	Muellerius capillaris	Metritis
Kord	2019	Fall	9	Middle	Caprine	N/A	N/A	N/A	Female	Female	36	3	Years	Anemia
Kord	2020	Summer	7	Middle	Ovine	N/A	N/A	N/A	Female	Female	36	3	Years	Abomastitis
Kord	2020	Winter	2	Middle	Caprine	Nubian	Nubian	Dairy	Female	Female	36	3	Years	Endoparasitism	Ectoparasitism	Anemia
Kord	2021	Spring	3	Middle	Caprine	Angora	Angora	Fiber	Female	Female	36	3	Years	Endoparasitism	Placentitis
Kord	2017	Fall	11	Middle	Caprine	Boer	Boer	Meat	Female	Female	36	3	Years	Bloat
Kord	2018	Summer	7	Middle	Ovine	N/A	N/A	N/A	Female	Female	36	3	Years	Ruminal acidosis	Bloat
Kord	2020	Spring	3	Middle	Caprine	Pygmy	Pygmy	Meat	Female	Female	36	3	Years	Ruminal acidosis	Pneumonia	Encephalitis
UTCVM	2017	Fall	10	East	Caprine	Boer	Boer	Meat	M	Male	42	2.5yr		Endoparasitism	Emaciation
Kord	2017	Fall	11	Middle	Caprine	N/A	N/A	N/A	Female	Female	42	3.5	Years	Anemia	Pulmonary edema	Pericardial effusion
UTCVM	2020	Winter	2	East	Caprine	Mix Breed	Mix Breed	Unk	M	Male	48	4yr		Endoparasitism	Emaciation
UTCVM	2020	Fall	9	East	Caprine	N/A	N/A	N/A	M	Male	48	4yr		Lymphnodal abscesses	Pulmonary edema
Kord	2021	Fall	11	West	Ovine	Big Horn	Big Horn	WILD	Male	Male	48	4	Years	Pneumonia
UTCVM	2020	Summer	6	East	Caprine	N/A	N/A	N/A	M	Male	48	4yr		Endoparasitism	Colitis
UTCVM	2021	Fall	9	East	Caprine	N/A	N/A	N/A	M	Male	48	4yr		Urolithiasis
Kord	2017	Spring	4	East	Caprine	Boer	Boer	Meat	Male	Male	48	4	Years	Listeriosis
UTCVM	2017	Summer	7	East	Ovine	Hampshire	Hampshire	Meat	M	Male	48	4yr		Caseous lymphadenitis	Vascular hamartoma
UTCVM	2017	Spring	3	East	Ovine	Cotswold	Cotswold	Meat	M	Male	48	4yr		Encephalitis
UTCVM	2018	Winter	12	East	Caprine	Mix Breed	Mix Breed	Unk	M	Male	48	4yr		Urolithiasis
UTCVM	2020	Summer	6	East	Caprine	Mix Breed	Mix Breed	Unk	M	Male	48	4yr		Endoparasitism	Emaciation
UTCVM	2018	Fall	9	East	Ovine	N/A	N/A	N/A	M	Male	48	2yr		Nasal adenocarcinoma
UTCVM	2019	Summer	8	East	Caprine	Nubian	Nubian	Dairy	M	Male	48	4yr		Endoparasitism
Kord	2021	Summer	8	Middle	Caprine	Boer	Boer	Meat	Male	Male	48	4	Years	Caseous lymphadenitis
Kord	2019	Winter	12	Middle	Caprine	Nigerian Dwarf	Nigerian Dwarf	Dairy	Male	Male	48	4	Years	Listeriosis
Kord	2020	Winter	1	Middle	Ovine	N/A	N/A	N/A	Male	Male	48	4	Years	Endoparasitism
Kord	2018	Spring	3	Middle	Caprine	Nigerian Dwarf	Nigerian Dwarf	Dairy	Male	Male	48	4	Years	Johne's
UTCVM	2019	Winter	2	East	Ovine	Jacob	Jacob	Fiber	F	Female	48	4yr		Endoparasitism	Emaciation
UTCVM	2020	Spring	4	East	Caprine	Mix Breed	Mix Breed	Unk	F	Female	48	2yr		Dermatitis	Hepatic lipidosis	Renal hemosiderosis
UTCVM	2020	Winter	12	East	Caprine	Mix Breed	Mix Breed	Unk	F	Female	48	4yr		Endoparasitism
Kord	2020	Winter	12	Middle	Caprine	Fainting	Fainting	Meat	Female	Female	48	4	Years	Endoparasitism
Kord	2018	Summer	8	West	Ovine	N/A	N/A	N/A	Female	Female	48	4	Years	No diagnosis
UTCVM	2021	Summer	7	East	Ovine	N/A	N/A	N/A	F	Female	48	4yr		Nasal fistula	Tracheal rupture
UTCVM	2017	Spring	4	East	Caprine	Agouti Pygmy	Pygmy	Meat	F	Female	48	4yr		Pregnancy toxemia
UTCVM	2017	Fall	9	East	Caprine	Mix Breed	Mix Breed	Unk	F	Female	48	4yr		Myocardial fibrosis
Kord	2020	Spring	5	Middle	Caprine	Boer	Boer	Meat	Female	Female	48	4	Years	Copper toxicity	Mastitis
Kord	2021	Fall	11	Middle	Ovine	N/A	N/A	N/A	Female	Female	48	4	Years	Listeriosis
Kord	2019	Winter	1	West	Caprine	Rock Alpine	Alpine	Dairy	Female	Female	48	4	Years	Hepatic necrosis	Renal tubular necrosis
UTCVM	2019	Fall	10	East	Caprine	Anglo-Nubian	Nubian	Dairy	F	Female	48	4yr		Pneumonia	Encephalitis
UTCVM	2019	Winter	12	East	Caprine	Anglo-Nubian	Nubian	Dairy	F	Female	48	4yr		Endoparasitism
UTCVM	2019	Summer	8	East	Caprine	La Mancha	La Mancha	Dairy	F	Female	48	4yr		Endoparasitism	Muellerius capillaris	Emaciation
Kord	2020	Summer	8	East	Caprine	Boer	Boer	Meat	Female	Female	48	4	Years	Endoparasitism	Pneumonia	Pericarditis
Kord	2020	Fall	9	Middle	Caprine	Boer	Boer	Meat	Female	Female	48	4	Years	Endoparasitism
Kord	2020	Spring	3	Middle	Caprine	Mixed Breed	Mix Breed	Unk	Female	Female	48	4	Years	No diagnosis
Kord	2019	Winter	2	Middle	Caprine	N/A	N/A	N/A	Female	Female	48	4	Years	Endoparasitism	Pneumonia	Anemia
Kord	2020	Fall	9	Middle	Caprine	N/A	N/A	N/A	Female	Female	48	4	Years	Endoparasitism
Kord	2019	Summer	6	Middle	Caprine	Toggenburg	Toggenburg	Dairy	Female	Female	48	4	Years	Endoparasitism	Hepatic lipidosis	Pulmonary edema
Kord	2018	Summer	6	Middle	Caprine	N/A	N/A	N/A	Female	Female	48	4	Years	No diagnosis
Kord	2019	Summer	7	Middle	Caprine	Pygmy	Pygmy	Meat	Female	Female	48	4	Years	Endoparasitism	Anemia	Copper deficiency
Kord	2017	Fall	9	Middle	Caprine	N/A	N/A	N/A	Female	Female	48	4	Years	Endoparasitism	Pregnancy toxemia
Kord	2017	Winter	2	West	Ovine	Katahdin	Katahdin	Meat	Female	Female	48	4	Years	Copper Toxicity
Kord	2017	Winter	2	West	Ovine	Katahdin	Katahdin	Meat	Female	Female	48	4	Years	No diagnosis
Kord	2020	Summer	7	West	Ovine	Katahdin	Katahdin	Meat	Female	Female	48	4	Years	Endoparasitism
Kord	2017	Spring	4	Middle	Caprine	Boer	Boer	Meat	Female	Female	48	4	Years	Endoparasitism	Hepatic lipidosis
UTCVM	2020	Fall	11	East	Ovine	Katahdin	Katahdin	Meat	F	Female	48	4yr		Endoparasitism	Mastitis
UTCVM	2017	Winter	2	East	Ovine	N/A	N/A	N/A	F	Female	48	4yr	Years	Endoparasitism	Pneumonia	Hypocalcemia
UTCVM	2017	Spring	4	East	Ovine	N/A	N/A	N/A	F	Female	48	4yr		Ruminal acidosis	Rumenial necrosis
Kord	2018	Fall	11	West	Caprine	Nubian	Nubian	Dairy	Female	Female	48	4	Years	Listeriosis
UTCVM	2018	Winter	12	East	Caprine	Alpine	Alpine	Dairy	F	Female	48	4yr		Dermatitis
UTCVM	2019	Spring	3	East	Caprine	Anglo-Nubian	Nubian	Dairy	F	Female	48	4yr		Endoparasitism	Intestinal intussusception
UTCVM	2017	Fall	10	East	Ovine	Cotswold	Cotswold	Meat	F	Female	48	4yr		Pneumonia	Rhinitis
UTCVM	2017	Winter	12	East	Ovine	Hampshire	Hampshire	Meat	F	Female	48	2yr		Pneumonia
UTCVM	2021	Spring	5	East	Caprine	Mix Breed	Mix Breed	Unk	F	Female	48	2yr		Endometritis	Meningitis
UTCVM	2018	Fall	9	East	Caprine	Mix Breed	Mix Breed	Unk	F	Female	48	4yr		Septic peritonitis
UTCVM	2018	Fall	11	East	Caprine	Mix Breed	Mix Breed	Unk	F	Female	48	4yr		Endoparasitism
UTCVM	2017	Spring	5	East	Ovine	Mix Breed	Mix Breed	Unk	F	Female	48	4yr		Trauma
UTCVM	2018	Summer	7	East	Caprine	N/A	N/A	N/A	F	Female	48	4yr		Endoparasitism
UTCVM	2021	Fall	10	East	Caprine	N/A	N/A	N/A	F	Female	48	4yr		Endoparasitism
UTCVM	2021	Spring	5	East	Caprine	Pygmy	Pygmy	Meat	F	Female	48	>4yr		Bloat
Kord	2021	Summer	6	Middle	Caprine	Nubian	Nubian	Dairy	Female	Female	48	4	Years	Endoparasitism	Emaciation	Colitis
Kord	2019	Fall	11	Middle	Caprine	Boer	Boer	Meat	Female	Female	48	4	Years	No diagnosis
UTCVM	2017	Spring	3	East	Caprine	Mix Breed	Mix Breed	Unk	F	Female	48	4yr		Polioencephalomalacia
UTCVM	2020	Fall	10	East	Caprine	Mix Breed	Mix Breed	Unk	F	Female	48	4yr		Endoparasitism
UTCVM	2020	Fall	11	East	Caprine	N/A	N/A	N/A	F	Female	48	4yr		Endoparasitism	Enteritis
Kord	2019	Spring	3	Middle	Caprine	N/A	N/A	N/A	Female	Female	48	4	Years	Endoparasitism	Copper deficiency	Pyometra
Kord	2019	Spring	3	Middle	Caprine	N/A	N/A	N/A	Female	Female	48	4	Years	No diagnosis
Kord	2019	Spring	3	Middle	Caprine	N/A	N/A	N/A	Female	Female	48	4	Years	Endoparasitism	Emaciation
Kord	2017	Summer	7	Middle	Ovine	N/A	N/A	N/A	Female	Female	48	4	Years	Endoparasitism
UTCVM	2017	Fall	11	East	Caprine	N/A	N/A	N/A	F	Female	48	1-2yr		Polioencephalomalacia
UTCVM	2020	Spring	3	East	Ovine	N/A	N/A	N/A	F	Female	48	4yr		Uterine rupture
UTCVM	2018	Winter	1	East	Ovine	Katahdin	Katahdin	Meat	F	Female	48	1.5-2yr		Endoparasitism	Emaciation
Kord	2017	Spring	5	Middle	Caprine	Boer	Boer	Meat	Female	Female	48	4	Years	Listeriosis
Kord	2021	Spring	5	Middle	Caprine	Boer	Boer	Meat	Female	Female	48	4	Years	Dystocia
Kord	2020	Summer	7	Middle	Caprine	Boer	Boer	Meat	Female	Female	48	4	Years	Endoparasitism	Anemia
Kord	2017	Winter	12	Middle	Caprine	Boer	Boer	Meat	Female	Female	48	4	Years	Pregnancy toxemia	Pneumonia
Kord	2018	Winter	1	Middle	Caprine	N/A	N/A	N/A	Female	Female	48	4	Years	Endoparasitism	Pneumonia	Mastitis
UTCVM	2019	Winter	2	East	Caprine	Anglo-Nubian	Nubian	Dairy	F	Female	48	4yr		Otitis media
UTCVM	2021	Winter	2	East	Caprine	N/A	N/A	N/A	F	Female	48	4yr		Pregnancy Toxemia
UTCVM	2019	Fall	9	East	Caprine	Nigerian	Nigerian Dwarf	Dairy	F	Female	48	3-4yr		Endoparasitism	Anemia	Hypoproteinemia
UTCVM	2020	Spring	4	East	Caprine	Pygmy	Pygmy	Meat	F	Female	48	4yr		Pneumonia
Kord	2020	Fall	11	Middle	Ovine	Katahdin	Katahdin	Meat	Female	Female	48	4	Years	Meningitis
Kord	2018	Fall	10	Middle	Caprine	Nigerian Dwarf	Nigerian Dwarf	Dairy	Female	Female	48	4	Years	Endoparasitism
Kord	2018	Summer	8	Middle	Caprine	Nubian	Nubian	Dairy	Female	Female	48	4	Years	No diagnosis
UTCVM	2020	Summer	6	Middle	Ovine	Soay	Soay	WILD	F	Female	48	4yr		Listeriosis
Kord	2018	Fall	11	Middle	Ovine	N/A	N/A	N/A	Female	Female	48	4	Years	Enterotoxemia	Ruminal acidosis	Bloat
Kord	2020	Fall	9	West	Ovine	Barbados	Barbados	Meat	Female	Female	48	4	Years	Trauma
Kord	2017	Winter	2	Middle	Caprine	N/A	N/A	N/A	Female	Female	48	4	Years	Listeriosis
Kord	2017	Fall	10	Middle	Caprine	Nigerian Dwarf	Nigerian Dwarf	Dairy	Female	Female	48	4	Years	Anemia
Kord	2021	Winter	2	Middle	Caprine	Nubian	Nubian	Dairy	Female	Female	48	4	Years	Listeriosis
Kord	2018	Spring	5	Middle	Caprine	Toggenburg	Toggenburg	Dairy	Female	Female	48	4	Years	Endoparasitism
Kord	2018	Winter	2	Middle	Ovine	Jacob	Jacob	Fiber	Female	Female	48	4	Years	Mammary gland abscess
Kord	2020	Winter	1	Middle	Caprine	Nigerian Dwarf	Nigerian Dwarf	Dairy	Female	Female	48	4	Years	Emaciation	Hypoproteinemia	Anemia
Kord	2020	Winter	1	Middle	Caprine	Nigerian Dwarf	Nigerian Dwarf	Dairy	Female	Female	48	4	Years	Emaciation	Zinc deficiency	Copper deficiency
Kord	2020	Winter	1	Middle	Caprine	Nigerian Dwarf	Nigerian Dwarf	Dairy	Female	Female	48	4	Years	Emaciation	Dehydration
Kord	2021	Winter	2	Middle	Ovine	N/A	N/A	N/A	Male	Male	49.2	4.1	Years	Endoparasitism	Emaciation	Anemia
Kord	2018	Winter	1	Middle	Caprine	N/A	N/A	N/A	Male	Male	54	4.5	Years	Endoparasitism
Kord	2020	Summer	8	Middle	Caprine	N/A	N/A	N/A	Male	Male	54	4.5	Years	Listeriosis
Kord	2019	Fall	11	Middle	Caprine	Nigerian Dwarf	Nigerian Dwarf	Dairy	Male	Male	54	4.5	Years	Urolithiasis
Kord	2019	Fall	11	Middle	Caprine	N/A	N/A	N/A	Female	Female	54	4.5	Years	Trauma
Kord	2019	Winter	12	Middle	Ovine	Leicester	Leicester	Meat	Female	Female	54	4.5	Years	Endoparasitism
Kord	2021	Fall	10	Middle	Ovine	N/A	N/A	N/A	Male	Male	55.2	4.6	Years	Peritonitis
Kord	2019	Spring	4	West	Ovine	N/A	N/A	N/A	Unknown	Unknown	60	5	Years	No diagnosis
UTCVM	2020	Summer	6	East	Caprine	Nigerian Dwarf	Nigerian Dwarf	Dairy	M	Male	60	5yr		Endoparasitism	Congestive heart failure	Bronchitis
Kord	2020	Summer	7	Middle	Caprine	N/A	N/A	N/A	Male	Male	60	5	Years	Endoparasitism	Muellerius capillaris
Kord	2019	Fall	11	Middle	Caprine	N/A	N/A	N/A	Male	Male	60	5	Years	Muellerius capillaris
Kord	2020	Winter	12	Middle	Caprine	Nigerian Dwarf	Nigerian Dwarf	Dairy	Male	Male	60	5	Years	Endoparasitism	Pneumonia
Kord	2020	Summer	7	Middle	Caprine	N/A	N/A	N/A	Male	Male	60	5	Years	Endoparasitism	Muellerius capillaris	Ectoparasitism
UTCVM	2019	Fall	9	East	Caprine	Boer-Nubian	Mix Breed	Unk	M	Male	60	5yr		No diagnosis
UTCVM	2017	Winter	1	East	Ovine	Cotswold	Cotswold	Meat	M	Male	60	5yr	Year	Trauma
UTCVM	2019	Summer	7	East	Caprine	Mix Breed	Mix Breed	Unk	M	Male	60	5yr		Pneumonia
UTCVM	2021	Spring	5	East	Caprine	Pygmy	Pygmy	Meat	M	Male	60	5yr		Urolithiasis	Hepatic necrosis	Renal hemosiderosis
UTCVM	2019	Summer	8	East	Caprine	Pygmy	Pygmy	Meat	M	Male	60	5yr		Enteritis
Kord	2020	Summer	8	Middle	Caprine	Boer	Boer	Meat	Male	Male	60	5	Years	Endoparasitism	Hepatocellular necrosis	Emaciation
UTCVM	2018	Fall	10	East	Caprine	Anglo-Nubian	Nubian	Dairy	M	Male	60	5yr		Paralaphostronglyus tenius
Kord	2018	Fall	9	Middle	Caprine	N/A	N/A	N/A	Male	Male	60	5	Years	Endoparasitism	Muellerius capillaris
UTCVM	2018	Spring	4	East	Ovine	N/A	N/A	N/A	M	Male	60	5yr		Trauma
Kord	2019	Fall	11	West	Ovine	N/A	N/A	N/A	Male	Male	60	5	Years	Urolithiasis	Copper deficiency
Kord	2021	Winter	12	Middle	Caprine	Fainting	Fainting	Meat	Male	Male	60	5	Years	Endoparasitism
Kord	2017	Winter	1	Middle	Caprine	N/A	N/A	N/A	Male	Male	60	5	Years	Endoparasitism	Emaciation	Anemia
Kord	2020	Winter	12	Middle	Ovine	N/A	N/A	N/A	Male	Male	60	5	Years	No diagnosis
UTCVM	2018	Winter	1	East	Ovine	Hampshire	Hampshire	Meat	F	Female	60	5y		Megaesophagus
UTCVM	2017	Fall	9	East	Caprine	Saanen	Saanen	Dairy	F	Female	60	4-5yr		Endoparasitism
Kord	2019	Summer	8	Middle	Caprine	Nubian	Nubian	Dairy	Female	Female	60	5	Years	Pulmonary edema
UTCVM	2018	Winter	2	East	Caprine	Boer-kiko	Mix Breed	Unk	F	Female	60	5yr		Endoparasitism	Abomasal ulcer
UTCVM	2021	Spring	4	East	Ovine	Lecaune dairy	Lecaune	Dairy	F	Female	60	5yr		Mastitis	Sepsis
UTCVM	2017	Winter	2	East	Caprine	Mix Breed	Mix Breed	N/A	F	Female	60	3-5yr	Years	Hepatic lipidosis	Pneumonia	Meningitis
UTCVM	2017	Winter	2	East	Caprine	Mix Breed	Mix Breed	N/A	F	Female	60	3-5yr	Years	Muelleris capillaris
UTCVM	2017	Winter	2	East	Caprine	Anglo-Nubian	Nubian	Dairy	F	Female	60	5yr		Metritis	Endotoxemia
Kord	2017	Winter	2	Middle	Caprine	N/A	N/A	N/A	Female	Female	60	5	Years	Pregnancy toxemia
Kord	2019	Winter	1	West	Caprine	Toggenburg	Toggenburg	Dairy	Female	Female	60	5	Years	Listeriosis
UTCVM	2020	Winter	1	East	Caprine	Nigerian Dwarf	Nigerian Dwarf	Dairy	F	Female	60	5yr		Pneumonia
Kord	2020	Winter	2	Middle	Caprine	Boer	Boer	N/A	Female	Female	60	5	Years	Endoparasitism
Kord	2021	Spring	4	Middle	Caprine	N/A	N/A	N/A	Female	Female	60	5	Years	Endoparasitism	Pregnancy toxemia
Kord	2020	Fall	10	Middle	Caprine	N/A	N/A	N/A	Female	Female	60	5	Years	Muscle atrophy
Kord	2017	Spring	4	Middle	Caprine	N/A	N/A	N/A	Female	Female	60	5	Years	Enteritis	Pneumonia
Kord	2021	Summer	6	Middle	Caprine	N/A	N/A	N/A	Female	Female	60	5	Years	Emaciation	Peritonitis
Kord	2020	Spring	3	Middle	Caprine	La Mancha	La Mancha	Dairy	Female	Female	60	5	Years	Endoparasitism	Abomasal ulcers
UTCVM	2019	Summer	6	East	Caprine	Mix Breed	Mix Breed	Unk	F	Female	60	5yr		Endoparasitism
UTCVM	2021	Winter	1	East	Ovine	Katahdin	Katahdin	Meat	F	Female	60	4-5yr		Endoparasitism	Pneumonia	Hepatitis
Kord	2018	Fall	10	Middle	Caprine	Pygmy	Pygmy	Meat	Female	Female	60	5	Years	Endoparasitism	Hepatic adenocarcinoma	Pulmonary carcinoma
UTCVM	2021	Winter	2	East	Caprine	Anglo-Nubian	Nubian	Dairy	F	Female	60	5yr		Endoparasitism
UTCVM	2019	Winter	2	East	Caprine	Mix Breed	Mix Breed	Unk	F	Female	60	5yr		Laminitis	Myocardial fibrosis
UTCVM	2021	Spring	5	East	Caprine	Mix Breed	Mix Breed	Unk	F	Female	60	5yr		Parotid abscess
UTCVM	2021	Fall	9	East	Caprine	Mix Breed	Mix Breed	Unk	F	Female	60	5yr		No diagnosis
UTCVM	2020	Fall	10	East	Caprine	Mix Breed	Mix Breed	Unk	F	Female	60	5yr		Caseous lymphadenitis
UTCVM	2020	Winter	1	East	Ovine	N/A	N/A	N/A	F	Female	60	5yr		Endoparasitism
UTCVM	2021	Spring	4	East	Ovine	N/A	N/A	N/A	F	Female	60	5yr		Trauma
UTCVM	2017	Summer	6	East	Caprine	Nigerian Dwarf	Nigerian Dwarf	Dairy	F	Female	60	5yr		Endoparasitism	Listeriosis	Anemia
UTCVM	2020	Fall	10	East	Caprine	Nubian	Nubian	Dairy	F	Female	60	5yr		Enteritis	Meningitis	Enteritis
UTCVM	2019	Winter	12	East	Caprine	Pygmy	Pygmy	Meat	F	Female	60	5yr		Uterine tear
Kord	2021	Fall	9	Middle	Caprine	N/A	N/A	N/A	Female	Female	60	5	Years	Pneumonia	Anemia	Emaciation
Kord	2019	Winter	2		Ovine	N/A	N/A	N/A	Female	Female	60	5	Years	Pneumonia
UTCVM	2017	Fall	10	East	Caprine	Anglo-Nubian	Nubian	Dairy	F	Female	60	5yr		Endoparasitism	Enteritis
UTCVM	2017	Fall	10	East	Ovine	Katahdin	Katahdin	Meat	F	Female	60	5yr		Enterotoxemia
UTCVM	2021	Spring	3	East	Ovine	N/A	N/A	N/A	F	Female	60	5yr		Pregnancy Toxemia
UTCVM	2021	Fall	10	East	Caprine	N/A	N/A	N/A	F	Female	60	5yr		Listeriosis	Muellerius capillaris
UTCVM	2020	Spring	3	East	Ovine	N/A	N/A	N/A	F	Female	60	5yr		Pneumonia	Laryngotracheitis
UTCVM	2019	Winter	1	East	Caprine	Pygmy	Pygmy	Meat	F	Female	60	5yr		Endoparasitism
Kord	2020	Fall	9	Middle	Caprine	Boer	Boer	Meat	Female	Female	60	5	Years	Pneumonia
Kord	2018	Summer	6	Middle	Ovine	N/A	N/A	N/A	Female	Female	60	5	Years	Endoparasitism	Dehydration	Pneumonia
UTCVM	2018	Spring	5	East	Caprine	Alpine	Alpine	Dairy	F	Female	60	5yr		Endoparasitism
UTCVM	2017	Winter	2	East	Caprine	Mix Breed	Mix Breed	Unk	F	Female	60	5yr		Pregnancy toxemia
Kord	2021	Winter	2	Middle	Caprine	Nubian	Nubian	Dairy	Female	Female	60	5	Years	Lymphoma
Kord	2020	Summer	7	Middle	Ovine	Merino, American	Merino	Fiber	Female	Female	60	5	Years	Anemia
Kord	2020	Summer	7	West	Ovine	Katahdin	Katahdin	Meat	Female	Female	60	5	Years	Endoparasitism
Kord	2019	Winter	12	Middle	Caprine	Fainting	Fainting	Meat	Female	Female	60	5	Years	Endoparasitism
Kord	2017	Winter	1	Middle	Caprine	N/A	N/A	N/A	Female	Female	60	5	Years	Listeriosis
Kord	2019	Winter	1	Middle	Caprine	N/A	N/A	N/A	Female	Female	60	5	Years	Endoparasitism	Anemia	Pneumonia
Kord	2020	Spring	4	Middle	Caprine	N/A	N/A	N/A	Female	Female	60	5	Years	Endoparasitism	Emaciation	Anemia
Kord	2020	Spring	5	Middle	Caprine	N/A	N/A	N/A	Female	Female	60	5	Years	Endoparasitism	Polioencephalomalacia	Emaciation
Kord	2020	Spring	3	Middle	Ovine	N/A	N/A	N/A	Female	Female	60	5	Years	Endoparasitism
Kord	2019	Winter	1	Middle	Caprine	Nubian	Nubian	Dairy	Female	Female	60	5	Years	Listeriosis
Kord	2019	Spring	4	Middle	Caprine	Boer	Boer	Meat	Female	Female	60	5	Years	Listeriosis
Kord	2019	Fall	11	Middle	Ovine	N/A	N/A	N/A	Female	Female	60	5	Years	Oropharyngeal and esophageal ulcers	Stifle abscess
Kord	2017	Winter	12	Middle	Caprine	Nubian	Nubian	Dairy	Male	Male	66	5.5	Years	Endoparasitism	Myositis	Hydroperitoneum
Kord	2021	Spring	4	West	Caprine	Boer	Boer	Meat	Female	Female	67.2	5.6	Years	Dystocia	Uterine rupture
Kord	2020	Fall	9	Middle	Caprine	N/A	N/A	N/A	Male	Male	69.6	5.8	Years	Endoparasitism
UTCVM	2017	Spring	5	Middle	Ovine	Jacob	Jacob	Fiber	M	Male	72	6yr		Endoparasitism
Kord	2019	Winter	1	Middle	Caprine	N/A	N/A	N/A	Male	Male	72	6	Years	Myelitis	Enteritis	Anemia
Kord	2020	Spring	3	Middle	Caprine	N/A	N/A	N/A	Male	Male	72	6	Years	Endoparasitism	Anemia	Hypoproteinemia
Kord	2020	Winter	1	Middle	Caprine	Nigerian Dwarf	Nigerian Dwarf	Dairy	Male	Male	72	6	Years	Endoparasitism	Subaortic stenosis	Hepatic necrosis
Kord	2021	Fall	10	Middle	Caprine	La Mancha	La Mancha	Dairy	Male	Male	72	6	Years	Trauma
UTCVM	2018	Spring	5	East	Ovine	Novato	Novato	Unk	M	Male	72	6yr		Thymoma
Kord	2017	Summer	7	Middle	Caprine	N/A	N/A	N/A	Male	Male	72	6	Years	Endoparasitism	Caseuous lymphadenitis
UTCVM	2019	Spring	4	East	Caprine	Boer	Boer	Meat	M	Male	72	6yr		Paralaphostronglyus tenius
Kord	2019	Winter	2	Middle	Caprine	Fainting	Fainting	Meat	Male	Male	72	6	Years	DJD
UTCVM	2021	Spring	4	East	Caprine	Pygmy	Pygmy	Meat	F	Female	72	6yr		Rhomboencephalitis
UTCVM	2020	Spring	4	East	Caprine	Nigerian Dwarf	Nigerian Dwarf	Dairy	F	Female	72	6yr		Hepatic lipidosis	Renal oxalosis	Fetal anasarca
UTCVM	2017	Fall	10	East	Caprine	Saanen	Saanen	Dairy	F	Female	72	6yr		Ruminal acidosis
Kord	2021	Summer	8	Middle	Ovine	N/A	N/A	N/A	Female	Female	72	6	Years	Caseous lymphadenitis
Kord	2018	Spring	5	Middle	Caprine	N/A	N/A	N/A	Female	Female	72	6	Years	No diagnosis
Kord	2021	Spring	4	Middle	Caprine	N/A	N/A	N/A	Female	Female	72	6	Years	Endoparasitism	Meullerius capillaris	Copper deficiency
Kord	2017	Summer	6	Middle	Caprine	N/A	N/A	N/A	Female	Female	72	6	Years	Endoparasitism	Anemia
Kord	2021	Winter	12	Middle	Caprine	N/A	N/A	N/A	Female	Female	72	6	Years	Endoparasitism	Ruminal acidosis	Copper deficiency
Kord	2018	Fall	11	Middle	Caprine	N/A	N/A	N/A	Female	Female	72	6	Years	Listeriosis	Pneumonia	Pleuritis
Kord	2019	Summer	6	Middle	Ovine	N/A	N/A	N/A	Female	Female	72	6	Years	Anemia
Kord	2019	Fall	9	West	Caprine	Boer	Boer	Meat	Female	Female	72	6	Years	Copper toxicity
Kord	2020	Summer	7	East	Caprine	Nigerian Dwarf	Nigerian Dwarf	Dairy	Female	Female	72	6	Years	Muellerius capillaris	Rumenitis
Kord	2019	Winter	1	Middle	Caprine	N/A	N/A	N/A	Female	Female	72	6	Years	Pneumonia
Kord	2021	Spring	5	Middle	Caprine	Pygmy	Pygmy	Meat	Female	Female	72	6	Years	No diagnosis
UTCVM	2018	Spring	4	East	Caprine	Mix Breed	Mix Breed	Unk	F	Female	72	5-6yr		Dystocia
UTCVM	2021	Summer	8	East	Caprine	Mix Breed	Mix Breed	Unk	F	Female	72	6yr		Endoparasitism	Caseous lymphadenitis
UTCVM	2021	Fall	11	East	Caprine	Nubian cross	Mix Breed	Dairy	F	Female	72	6yr		Thymoma
UTCVM	2021	Winter	1	East	Caprine	Pygmy	Pygmy	Meat	F	Female	72	6yr		Johnes	Hepatic lipidosis
UTCVM	2018	Spring	3	East	Caprine	Pygmy	Pygmy	Meat	F	Female	72	6yr		Endoparasitism	Ruminal foreign body
Kord	2018	Spring	3	Middle	Ovine	Katahdin	Katahdin	Meat	Female	Female	72	6	Years	Abortion
UTCVM	2018	Spring	4	East	Ovine	Katahdin	Katahdin	Meat	F	Female	72	4-6yr		Osteomyelitis
UTCVM	2020	Winter	12	East	Ovine	Mix Breed	Mix Breed	Unk	F	Female	72	6yr		Lymphoma
Kord	2021	Winter	1	Middle	Ovine	N/A	N/A	N/A	Female	Female	72	6	Years	Caseous lymphadenitis	Muellerius capillaris	Pneumonia
UTCVM	2020	Spring	3	East	Caprine	Mix Breed	Mix Breed	Unk	F	Female	72	6yr		Pituitary adenoma
Kord	2017	Spring	3	Middle	Caprine	Nubian	Nubian	Dairy	Female	Female	72	6	Years	Dystocia	Uterine rupture
Kord	2019	Spring	3	Middle	Caprine	Fainting	Fainting	Meat	Female	Female	72	6	Years	No diagnosis
Kord	2021	Fall	9	Middle	Ovine	N/A	N/A	N/A	Female	Female	72	6	Years	No diagnosis
Kord	2019	Summer	8	Middle	Ovine	N/A	N/A	N/A	Female	Female	72	6	Years	Enterotoxemia
Kord	2021	Winter	1	Middle	Caprine	Nigerian Dwarf	Nigerian Dwarf	Dairy	Female	Female	72	6	Years	Endometritis
UTCVM	2021	Fall	9	East	Caprine	Boer	Boer	Meat	M	Male	78	6.5yr		Endoparasitism
Kord	2020	Fall	11	Middle	Caprine	La Mancha	La Mancha	Dairy	Female	Female	78	6.5	Years	Endoparasitism
UTCVM	2019	Summer	6	East	Caprine	Anglo-Nubian	Nubian	Dairy	M	Male	84	7yr		Thymoma	Endocarditis
UTCVM	2020	Spring	3	East	Caprine	N/A	N/A	N/A	M	Male	84	7yr		Urolithiasis
Kord	2019	Summer	8	Middle	Caprine	N/A	N/A	N/A	Male	Male	84	7	Years	Endoparasitism	Pneumonia	Enteritis
Kord	2020	Winter	1	Middle	Caprine	Nigerian Dwarf	Nigerian Dwarf	Dairy	Male	Male	84	7	Years	Enterotoxemia
UTCVM	2020	Fall	9	East	Ovine	Cotswold	Cotswold	Meat	M	Male	84	7yr		No diagnosis
UTCVM	2020	Fall	11	East	Caprine	Mix Breed	Mix Breed	Unk	M	Male	84	7yr		Urolithiasis
UTCVM	2019	Fall	11	East	Caprine	Golden guernsey	guernsey	Dairy	M	Male	84	7yr		Endoparasitism	Emaciation
Kord	2021	Winter	12	Middle	Caprine	Angora	Angora	Fiber	Male	Male	84	7	Years	Endoparasitism	Rumenitis	Anemia
Kord	2017	Spring	4	Middle	Caprine	N/A	N/A	N/A	Male	Male	84	7	Years	Endoparasitism	Dermatitis
Kord	2021	Spring	3	Middle	Caprine	Nubian	Nubian	Dairy	Male	Male	84	7	Years	Bloat
UTCVM	2020	Spring	3	East	Ovine	Mix Breed	Mix Breed	Unk	M	Male	84	7yr		Hepatic lipidosis
Kord	2017	Spring	3	Middle	Caprine	N/A	N/A	N/A	Male	Male	84	7	Years	Emaciation
Kord	2018	Fall	11	Middle	Ovine	N/A	N/A	N/A	Male	Male	84	7	Years	Emaciation
UTCVM	2020	Fall	11	East	Caprine	N/A	N/A	N/A	F	Female	84	7yr		Endoparasitism
UTCVM	2017	Winter	1	East	Ovine	N/A	N/A	N/A	F	Female	84	7yr	Years	Endometritis
UTCVM	2018	Spring	5	East	Caprine	La Mancha/Mix	Mix Breed	Dairy	F	Female	84	7yr		Pneumonia
UTCVM	2019	Summer	8	East	Caprine	Nigerian Dwarf	Nigerian Dwarf	Dairy	F	Female	84	7yr		Thymoma	Pneumonia	Mastitis
Kord	2018	Fall	10	Middle	Caprine	N/A	N/A	N/A	Female	Female	84	7	Years	Endoparasitism	Caseous lymphadenitis
Kord	2020	Spring	4	Middle	Caprine	Angora	Angora	Fiber	Female	Female	84	7	Years	Bronchitis
UTCVM	2017	Spring	5	East	Ovine	N/A	N/A	N/A	F	Female	84	7yr		Endoparasitism	Emaciation	Dental disease
UTCVM	2017	Spring	3	East	Ovine	Mix Breed	Mix Breed	Meat	F	Female	84	7yr		Trauma
Kord	2021	Fall	10	Middle	Caprine	Boer	Boer	Meat	Female	Female	84	7	Years	Pneumonia	Muellerius capillaris
Kord	2019	Winter	1	Middle	Caprine	N/A	N/A	N/A	Female	Female	84	7	Years	Mastitis
UTCVM	2021	Winter	2	East	Caprine	Alpine	Alpine	Dairy	F	Female	84	7yr		Endoparasitism	Mastitis
UTCVM	2019	Winter	2	East	Caprine	Mix Breed	Mix Breed	Unk	F	Female	84	7yr		Endoparasitism	Pregnancy toxemia
UTCVM	2021	Fall	9	East	Caprine	Mix Breed	Mix Breed	Unk	F	Female	84	7yr		No diagnosis
UTCVM	2018	Winter	1	East	Ovine	Southdown	Southdown	Meat	F	Female	84	7yr		Endoparasitism	Portal hepatopathy	Hepatic encephalopathy
Kord	2017	Summer	6	Middle	Caprine	French Alpine	Alpine	Dairy	Female	Female	84	7	Years	Endoparasitism
Kord	2021	Winter	1	Middle	Ovine	Tunis	Tunis	Meat	Female	Female	84	7	Years	Pneumonia
UTCVM	2020	Winter	12	Middle	Caprine	Anglo-Nubian	Nubian	Dairy	F	Female	84	7yr		Megaesophagus	Pneumonia
Kord	2019	Spring	3	Middle	Caprine	N/A	N/A	N/A	Female	Female	84	7	Years	Endoparasitism	Copper deficiency
UTCVM	2019	Winter	2	East	Caprine	Swiss Alpine	Alpine	Dairy	F	Female	84	7yr		Uterine rupture	Trauma
UTCVM	2020	Winter	1	East	Caprine	Pygmy	Pygmy	Meat	F	Female	84	7yr		Pregnancy toxemia
Kord	2019	Spring	3	Middle	Caprine	N/A	N/A	N/A	Female	Female	84	7	Years	Endoparasitism	Bloat	Foot rot
UTCVM	2019	Spring	3	East	Caprine	Mix Breed	Mix Breed	Unk	F	Female	84	7yr		Pneumonia
Kord	2019	Winter	1	Middle	Caprine	Nubian	Nubian	Dairy	Female	Female	84	7	Years	Bloat	Pneumonia
Kord	2018	Winter	2	Middle	Caprine	Nubian	Nubian	Dairy	Female	Female	84	7	Years	Endoparasitism	Mastitis
Kord	2020	Winter	2	Middle	Ovine	N/A	N/A	N/A	Female	Female	84	7	Years	Copper toxicity	Pneumonia
Kord	2018	Spring	3	West	Caprine	N/A	N/A	N/A	Female	Female	84	7	Years	Pneumonia
Kord	2019	Spring	4	Middle	Caprine	Boer	Boer	Meat	Female	Female	84	7	Years	No diagnosis
Kord	2019	Winter	12	Middle	Caprine	N/A	N/A	N/A	Female	Female	84	7	Years	Endoparasitism	Anemia	Emaciation
Kord	2017	Winter	1	Middle	Caprine	Saanen	Saanen	Dairy	Female	Female	84	7	Years	Thymoma	Retained Fetal Membranes	Endometritis
Kord	2017	Winter	1	Middle	Caprine	Boer	Boer	Meat	Female	Female	84	7	Years	Listeriosis
UTCVM	2019	Spring	5	East	Ovine	Mix Breed	Mix Breed	Unk	M	Male	96	8yr		Endoparasitism
UTCVM	2017	Spring	5	East	Caprine	La Mancha	La Mancha	Dairy	M	Male	96	8yr		Cystitis	Hydronephrosis
UTCVM	2020	Summer	8	East	Ovine	Mix Breed	Mix Breed	Unk	M	Male	96	8yr		Urolithiasis
UTCVM	2020	Spring	3	East	Caprine	N/A	N/A	N/A	M	Male	96	8yr		Endoparasitism	Anemia	Hypoproteinemia
UTCVM	2020	Fall	10	East	Caprine	N/A	N/A	N/A	M	Male	96	8yr		Polioencephalomalacia
UTCVM	2021	Winter	12	East	Caprine	N/A	N/A	N/A	M	Male	96	8yr		Endoparasitism
Kord	2020	Summer	8	West	Caprine	Boer	Boer	Meat	Male	Male	96	8	Years	No diagnosis
UTCVM	2018	Winter	2	East	Caprine	La Mancha	La Mancha	Dairy	F	Female	96	8yr		Metritis
UTCVM	2018	Winter	1	East	Caprine	Nubian	Nubian	Dairy	F	Female	96	8yr		Mastitis
UTCVM	2017	Winter	12	East	Caprine	Pygmy	Pygmy	Meat	F	Female	96	8yr		Keratitis	Conjunctivitis	Uterine fibroleiomyoma
UTCVM	2020	Summer	7	East	Ovine	N/A	N/A	N/A	F	Female	96	8yr		Intestinal adenocarcinoma
Kord	2017	Winter	1	Middle	Caprine	Boer	Boer	Meat	Female	Female	96	8	Years	Listeriosis
Kord	2017	Summer	6	Middle	Ovine	Katahdin	Katahdin	Meat	Female	Female	96	8	Years	Pneumonia	Hypocalcemia	Pregnancy
Kord	2020	Spring	5	Middle	Caprine	N/A	N/A	N/A	Female	Female	96	8	Years	No diagnosis
UTCVM	2019	Spring	5	East	Caprine	Mix Breed	Mix Breed	Unk	F	Female	96	8yr		Endoparasitism
UTCVM	2020	Spring	4	East	Caprine	N/A	N/A	N/A	F	Female	96	8yr		Endoparasitism
UTCVM	2018	Winter	1	East	Caprine	Toggenburg	Toggenburg	Dairy	F	Female	96	8yr		Endoparasitism	Emaciation	Uterine rupture
UTCVM	2017	Winter	2	East	Ovine	N/A	N/A	N/A	F	Female	96	8yr	Years	Endoparasitism
Kord	2020	Winter	1	West	Ovine	St Croix	St Croix	Meat	Female	Female	96	8	Years	Endoparasitism	Anemia	Emaciation
Kord	2021	Summer	8	Middle	Caprine	Nubian	Nubian	Dairy	Female	Female	96	8	Years	Mammary sarcoma
Kord	2021	Fall	10	Middle	Caprine	N/A	N/A	N/A	Female	Female	96	8	Years	Endoparasitism	Pneumonia	Muellerius capillaris
Kord	2019	Winter	1	Middle	Ovine	N/A	N/A	N/A	Female	Female	96	8	Years	Endoparasitism	Abomasal impaction
Kord	2019	Spring	5	Middle	Caprine	Nubian	Nubian	Dairy	Female	Female	96	8	Years	Endoparasitism
Kord	2018	Summer	7	Middle	Caprine	N/A	N/A	N/A	Female	Female	96	8	Years	Endoparasitism
UTCVM	2020	Spring	3	East	Caprine	Mix Breed	Mix Breed	Unk	M	Male	108	9yr		Urolithiasis
UTCVM	2019	Spring	5	East	Caprine	Nigerian	Nigerian Dwarf	Dairy	F	Female	108	9yr		Injection reaction
UTCVM	2018	Fall	11	East	Caprine	N/A	N/A	N/A	F	Female	108	9yr		Endoparasitism	Emaciation
UTCVM	2017	Summer	6	East	Caprine	Mix Breed	Mix Breed	Unk	F	Female	108	9yr		Ruminal tympany
UTCVM	2018	Winter	12	East	Caprine	Mix Breed	Mix Breed	Unk	F	Female	108	9yr		DJD
UTCVM	2019	Winter	2	East	Ovine	Mix Breed	Mix Breed	Unk	F	Female	108	9yr		Rhinitis
UTCVM	2021	Summer	8	East	Caprine	N/A	N/A	N/A	F	Female	108	9yr		Endoparasitism	Emaciation	Congenital heart defect
Kord	2021	Winter	1	Middle	Caprine	N/A	N/A	N/A	Female	Female	108	9	Years	Endoparasitism	Pneumonia
Kord	2019	Winter	1	Middle	Caprine	N/A	N/A	N/A	Female	Female	108	9	Years	Abomasal ulceration	Muellerius capillaris
Kord	2019	Summer	6	Middle	Caprine	Nubian	Nubian	Dairy	Female	Female	108	9	Years	Abomasal ulceration	Peritonitis
UTCVM	2019	Winter	2	Middle	Ovine	N/A	N/A	N/A	F	Female	108	9yr		Uterine prolapse	Emaciation
Kord	2019	Winter	12	Middle	Ovine	N/A	N/A	N/A	Female	Female	108	9	Years	Pneumonia
Kord	2018	Winter	1	Middle	Ovine	N/A	N/A	N/A	Neutered Male	Neutered Male	120	10	Years	No diagnosis
Kord	2021	Fall	11	Middle	Caprine	N/A	N/A	N/A	Male	Male	120	10	Years	Endoparasitism	Anemia	Emaciation
UTCVM	2020	Spring	5	East	Caprine	Mix Breed	Mix Breed		M	Male	120	10yr		Endoparasitism	DJD	Lymphangectasia
UTCVM	2017	Winter	1	East	Caprine	N/A	N/A	N/A	M	Male	120	10yr	Years	Muellerius capillaris	Pituitary abscess
UTCVM	2019	Spring	4	East	Caprine	Pygmy	Pygmy	Meat	M	Male	120	10yr		Thymoma	Sepsis	Polyserositis
Kord	2019	Spring	4	East	Caprine	N/A	N/A	N/A	Male	Male	120	10	Years	No diagnosis
UTCVM	2018	Summer	8	East	Ovine	Mix Breed	Mix Breed	Unk	F	Female	120	10yr		Hydrometra
UTCVM	2020	Winter	2	East	Caprine	Nigerian Dwarf	Nigerian Dwarf	Dairy	F	Female	120	10yr		Pneumonia	Carcinoma	Hepatic lipidosis
UTCVM	2021	Winter	1	East	Caprine	Pygmy	Pygmy	Meat	F	Female	120	10yr		Thymoma	Dermatitis
UTCVM	2021	Spring	3	East	Caprine	Pygmy	Pygmy	Meat	F	Female	120	10yr		Squamous cell carcinoma
UTCVM	2021	Summer	7	East	Caprine	Pygmy	Pygmy	Meat	F	Female	120	10yr		Endoparasitism
UTCVM	2018	Spring	3	East	Caprine	Anglo-Nubian	Nubian	Dairy	F	Female	120	10yr		DJD
UTCVM	2021	Spring	4	East	Caprine	Mix Breed	Mix Breed	Unk	F	Female	120	10yr		Hemangiosarcoma
UTCVM	2017	Winter	12	East	Caprine	Pygmy	Pygmy	Meat	F	Female	120	10yr		Uterine leiomyosarcoma
Kord	2017	Spring	4	Middle	Caprine	Pygmy	Pygmy	Meat	Female	Female	120	10	Years	Tubular nephrosis
Kord	2020	Winter	2	Middle	Caprine	Boer	Boer	Meat	Female	Female	120	10	Years	Anemia
Kord	2017	Summer	7	Middle	Caprine	N/A	N/A	N/A	Female	Female	120	10	Years	Endoparasitism	Intestinal rupture
Kord	2021	Spring	3	Middle	Caprine	Nubian	Nubian	Dairy	Male	Male	132	11	Years	Endoparasitism	Copper deficiency
UTCVM	2021	Spring	3	East	Caprine	Pygmy	Pygmy	Meat	F	Female	132	11yr		Uterine leiomyosarcoma
UTCVM	2021	Spring	4	East	Caprine	Mix Breed	Mix Breed	Unk	F	Female	132	11yr		Myocardial fibrosis
UTCVM	2017	Summer	8	East	Ovine	Cotswold	Cotswold	Meat	F	Female	132	11yr		No diagnosis
UTCVM	2020	Summer	7	East	Ovine	Mix Breed	Mix Breed	Unk	F	Female	144	12yr		Endoparasitism	Nasal adenocarcinoma
Kord	2021	Winter	2	Middle	Caprine	N/A	N/A	N/A	Female	Female	144	12	Years	Endoparasitism	Anemia
Kord	2019	Spring	3	Middle	Caprine	N/A	N/A	N/A	Female	Female	144	12	Years	Endoparasitism	Ectoparasitism	Ruminal impaction
UTCVM	2020	Fall	10	Middle	Caprine	Nubian Boer	Mix Breed	Unk	F	Female	144	12yr		Squamous cell carcinoma
UTCVM	2021	Spring	3	East	Caprine	Anglo-Nubian	Nubian	Dairy	F	Female	144	12yr		Endoparasitism	Trauma
Kord	2019	Spring	4	Middle	Caprine	La Mancha	La Mancha	Dairy	Female	Female	144	12	Years	Endoparasitism	Dermatitis	Urinary bladder leiomyoma
Kord	2018	Spring	4	Middle	Caprine	N/A	N/A	N/A	Female	Female	144	12	Years	Endoparasitism	Mastitis	Melanocytoma
Kord	2017	Summer	6	Middle	Caprine	N/A	N/A	N/A	Female	Female	144	12	Years	Pneumonia
Kord	2020	Spring	4	Middle	Caprine	Nubian	Nubian	Dairy	Female	Female	144	12	Years	Melanoma
Kord	2021	Summer	7	Middle	Caprine	Boer	Boer	Meat	Female	Female	144	12	Years	Muellerius capillaris	Tracheitis
Kord	2019	Fall	11	Middle	Caprine	Boer	Boer	Meat	Female	Female	144	12	Years	Pulmonary hemorrhage	Keratitis
Kord	2020	Winter	1	Middle	Caprine	Nigerian Dwarf	Nigerian Dwarf	Dairy	Female	Female	156	13	Years	Sarcoma	Mammary carcinoma
Kord	2019	Spring	4	Middle	Caprine	N/A	N/A	N/A	Female	Female	156	13	Years	Endoparasitism	Muellerius capillaris	Emaciation
UTCVM	2019	Spring	5	East	Ovine	Cotswold	Cotswold	Meat	F	Female	156	13yr		Osteomyelitis	Trauma
UTCVM	2018	Spring	5	East	Caprine	Mix Breed	Mix Breed	Unk	F	Female	156	13yr		Thymoma
Kord	2018	Winter	1	Middle	Caprine	N/A	N/A	N/A	Male	Male	168	14	Years	Urolithiasis
UTCVM	2018	Winter	1	East	Caprine	Pygmy	Pygmy	Meat	F	Female	168	14yr		Endoparasitism	Anemia
UTCVM	2018	Summer	6	East	Caprine	Pygmy	Pygmy	Meat	F	Female	192	16yrs		Uterine carcinoma	Leptomeningial hemangioma
UTCVM	2019	Spring	5	East	Caprine	Mix Breed	Mix Breed	Unk	M	Male	204	17yr		Urolithiasis
UTCVM	2020	Winter	12	East	Caprine	Mix Breed	Mix Breed	Unk	M	Male	204	17yr		Emaciation
UTCVM	2017	Summer	8	East	Caprine	Toggenburg	Toggenburg	Dairy	F	Female	204	17yr		Mastitis
UTCVM	2021	Winter	12	East	Caprine	Angora	Angora	Fiber	F	Female	264	22yr?		Pneumonia	Lymphadenitis
Kord	2020	Winter	1	Middle	Ovine	N/A	N/A	N/A	Unknown	Unknown		N/A	N/A	No diagnosis
UTCVM	2017	Spring	3	East	Caprine	Nigerian Dwarf	Nigerian Dwarf	Dairy	Unknown	Unknown		Unk		No diagnosis
Kord	2019	Spring	4	West	Ovine	Katahdin	Katahdin	Meat	Unknown	Unknown		N/A	N/A	No diagnosis
Kord	2018	Winter	2	Middle	Ovine	Katahdin	Katahdin	Meat	Unknown	Unknown		N/A	N/A	No diagnosis
Kord	2017	Fall	9	Middle	Caprine	N/A	N/A	N/A	Unknown	Unknown		N/A	N/A	Endoparasitism
Kord	2019	Spring	3	Middle	Ovine	N/A	N/A	N/A	Unknown	Unknown		N/A	N/A	BVD
Kord	2018	Spring	3	East	Caprine	N/A	N/A	N/A	Unknown	Unknown		N/A	N/A	No diagnosis
Kord	2020	Spring	3	West	Ovine	N/A	N/A	N/A	Unknown	Unknown		N/A	N/A	No diagnosis
Kord	2017	Spring	5		Caprine	N/A	N/A	N/A	Unknown	Unknown		N/A	N/A	Abortion	Arthrogryposis	Cyclopian
Kord	2018	Spring	4		Ovine	N/A	N/A	N/A	Unknown	Unknown		N/A	N/A	BVD
Kord	2020	Winter	1	Middle	Ovine	N/A	N/A	N/A	Unknown	Unknown		N/A	N/A	No diagnosis
Kord	2021	Fall	11	Middle	Caprine	N/A	N/A	N/A	Unknown	Unknown		N/A	N/A	No diagnosis
Kord	2018	Summer	7	Middle	Caprine	N/A	N/A	N/A	Unknown	Unknown		N/A	N/A	Endoparasitism	Listeriosis	Pneumonia
Kord	2017	Spring	5	Middle	Caprine	N/A	N/A	N/A	Unknown	Unknown		N/A	N/A	Pneumonia	Caseous lymphadenitis	Emaciation
Kord	2017	Summer	6	Middle	Caprine	N/A	N/A	N/A	Unknown	Unknown		N/A	N/A	Endoparasitism	Caseous lymphadenitis
Kord	2017	Winter	2	Middle	Ovine	N/A	N/A	N/A	Unknown	Unknown		N/A	N/A	Abomasal ulcers
Kord	2017	Fall	9	West	Caprine	N/A	N/A	N/A	Unknown	Unknown		N/A	N/A	Endoparasitism
Kord	2018	Winter	12	Middle	Caprine	N/A	N/A	N/A	Unknown	Unknown		N/A	N/A	Abortion
Kord	2021	Spring	5	Middle	Caprine	N/A	N/A	N/A	Unknown	Unknown		N/A	N/A	No diagnosis
Kord	2018	Winter	1	Middle	Caprine	N/A	N/A	N/A	Unknown	Unknown		N/A	N/A	Encephalitis	Myocarditis
Kord	2020	Winter	2	Middle	Ovine	Katahdin	Katahdin	Meat	Unknown	Unknown		N/A	N/A	Endoparasitism	Copper deficiency	Emaciation
Kord	2019	Spring	5	West	Ovine	Katahdin	Katahdin	Meat	Unknown	Unknown		N/A	N/A	Hepatic abscesses	Enteritis
Kord	2021	Summer	7	Middle	Caprine	Boer	Boer	Meat	Unknown	Unknown		N/A	N/A	No diagnosis
Kord	2018	Winter	2	Middle	Caprine	N/A	N/A	N/A	Unknown	Unknown		N/A	N/A	No diagnosis
Kord	2018	Winter	2	Middle	Caprine	N/A	N/A	N/A	Unknown	Unknown		N/A	N/A	Uterine amyloidosis
Kord	2018	Spring	4	Middle	Caprine	N/A	N/A	N/A	Unknown	Unknown		N/A	N/A	No diagnosis
Kord	2018	Winter	12	Middle	Caprine	N/A	N/A	N/A	Unknown	Unknown		N/A	N/A	Endoparasitism	Intestinal intussusception
Kord	2017	Fall	11	Middle	Caprine	Boer	Boer	Meat	Unknown	Unknown		N/A	N/A	No diagnosis
Kord	2018	Summer	7	Middle	Caprine	N/A	N/A	N/A	Unknown	Unknown		N/A	N/A	Polioencephalomalacia
Kord	2020	Winter	2	East	Caprine	Boer	Boer	Meat	Uknown	Uknown		N/A	N/A	BVD
Kord	2019	Winter	1	West	Caprine	N/A	N/A	N/A	Uknown	Uknown		N/A	N/A	No diagnosis
Kord	2019	Winter	1	West	Caprine	N/A	N/A	N/A	Uknown	Uknown		N/A	N/A	No diagnosis
Kord	2020	Spring	3	West	Caprine	N/A	N/A	N/A	Uknown	Uknown		N/A	N/A	Emaciation
Kord	2019	Winter	1	Middle	Caprine	N/A	N/A	N/A	Uknown	Uknown		N/A	N/A	No diagnosis
Kord	2019	Spring	4	Middle	Caprine	N/A	N/A	N/A	Uknown	Uknown		N/A	N/A	Endoparasitism	Enteritis
Kord	2019	Winter	1	West	Caprine	Boer	Boer	Meat	Uknown	Uknown		N/A	N/A	No diagnosis
Kord	2019	Fall	9	West	Caprine	N/A	N/A	N/A	Uknown	Uknown		N/A	N/A	Endoparasitism
Kord	2019	Spring	3	Middle	Caprine	N/A	N/A	N/A	Uknown	Uknown		N/A	N/A	Pneumonia
Kord	2019	Spring	3	Middle	Caprine	N/A	N/A	N/A	Uknown	Uknown		N/A	N/A	No diagnosis
Kord	2020	Summer	6	Middle	Caprine	N/A	N/A	N/A	Uknown	Uknown		N/A	N/A	Myositis
Kord	2019	Winter	12	East	Caprine	N/A	N/A	N/A	Uknown	Uknown		N/A	N/A	Abortion
Kord	2020	Spring	3	Middle	Caprine	N/A	N/A	N/A	Uknown	Uknown		N/A	N/A	Enteritis
Kord	2019	Summer	7	Middle	Caprine	N/A	N/A	N/A	Uknown	Uknown		N/A	N/A	Hepatic necrosis	Rumenitis
Kord	2019	Spring	3	Middle	Caprine	N/A	N/A	N/A	Uknown	Uknown		N/A	N/A	No diagnosis
Kord	2019	Fall	9	West	Caprine	N/A	N/A	N/A	Uknown	Uknown		N/A	N/A	No diagnosis
Kord	2020	Fall	9	West	Caprine	N/A	N/A	N/A	Uknown	Uknown		N/A	N/A	Endoparasitism
Kord	2020	Spring	5	Middle	Caprine	N/A	N/A	N/A	Male	Male		N/A	N/A	Listeriosis
UTCVM	2021	Winter	12	East	Caprine	Mix Breed	Mix Breed	Unk	M	Male		Unkn		Endoparasitism
Kord	2019	Winter	12	Middle	Caprine	Boer	Boer	Meat	Male	Male		N/A	N/A	Copper deficiency	Pneumonia	Hepatitis
UTCVM	2017	Spring	3	East	Ovine	Katahdin	Katahdin	Meat	M	Male		Unk		Emaciation
Kord	2018	Spring	3	Middle	Caprine	Boer	Boer	Meat	Male	Male		N/A	N/A	BVD
UTCVM	2021	Fall	9	East	Caprine	N/A	N/A	N/A	M	Male		Unkn		Endoparasitism
UTCVM	2017	Winter	1	East	Ovine	N/A	N/A	N/A	M	Male		Unk	N/A	Palatoschisis
UTCVM	2018	Fall	10	East	Caprine	Nigerian	Nigerian Dwarf	Dairy	M	Male		unkn		Endoparasitism
Kord	2019	Winter	1	Middle	Caprine	N/A	N/A	N/A	Male	Male		N/A	N/A	Endoparasitism	Listeriosis
Kord	2021	Winter	12	Middle	Ovine	Mouflon	Mouflon	WILD	Male	Male		N/A	N/A	Endoparasitism
Kord	2021	Winter	12	Middle	Ovine	Mouflon	Mouflon	WILD	Male	Male		N/A	N/A	Endoparasitism	Pneumonia	Selenium deficiency
Kord	2017	Fall	10	Middle	Caprine	Boer	Boer	Meat	Male	Male		N/A	N/A	Endoparasitism
Kord	2019	Winter	1	Middle	Caprine	N/A	N/A	N/A	Male	Male		N/A	N/A	Endoparasitism
Kord	2021	Winter	12	Middle	Caprine	N/A	N/A	N/A	Male	Male		N/A	N/A	No diagnosis
Kord	2017	Fall	9	West	Ovine	N/A	N/A	N/A	Male	Male		N/A	N/A	Copper toxicity
Kord	2018	Winter	12	Middle	Caprine	N/A	N/A	N/A	Male	Male		N/A	N/A	Endoparasitism	Pleuritis
Kord	2020	Winter	2	Middle	Caprine	Nigerian Dwarf	Nigerian Dwarf	Dairy	Male	Male		N/A	N/A	No diagnosis
UTCVM	2021	Spring	4	East	Caprine	Saanen	Saanen	Dairy	F	Female		neonate		Trauma
Kord	2020	Winter	1	East	Ovine	Katahdin	Katahdin	Meat	Female	Female		N/A	N/A	Abortion	Fetal distress	Meningeal hemorrhage
Kord	2017	Winter	1	Middle	Caprine	N/A	N/A	N/A	Female	Female		N/A	N/A	No diagnosis
Kord	2018	Fall	10	Middle	Caprine	Nigerian Dwarf	Nigerian Dwarf	Dairy	Female	Female		N/A	N/A	Listeriosis
Kord	2021	Winter	2	West	Caprine	Boer	Boer	Meat	Female	Female		N/A	N/A	Endoparasitism
Kord	2017	Spring	4	Middle	Ovine	Shropshire	Shropshire	Meat	Female	Female		N/A	N/A	Trauma
Kord	2021	Spring	3	Middle	Ovine	Katahdin	Katahdin	Meat	Female	Female		N/A	N/A	Myocarditis	Caseous lymphadenitis
Kord	2017	Spring	3	Middle	Caprine	N/A	N/A	N/A	Female	Female		N/A	N/A	encephalitis
Kord	2018	Summer	6	Middle	Caprine	N/A	N/A	N/A	Female	Female		N/A	N/A	Pneumonia
Kord	2020	Winter	2	Middle	Caprine	Nubian	Nubian	Dairy	Female	Female		N/A	N/A	Cerebellar hypoplasia	Cerebral hypoplasia	Arthrogryposis
Kord	2019	Spring	3	Middle	Caprine	Nigerian Dwarf	Nigerian Dwarf	Dairy	Female	Female		N/A	N/A	Enteritis
Kord	2017	Summer	8	Middle	Caprine	Pygmy	Pygmy	Meat	Female	Female		N/A	N/A	Endoparasitism	Pneumonia
Kord	2019	Spring	5	Middle	Ovine	Katahdin	Katahdin	Meat	Female	Female		N/A	N/A	Endoparasitism	Pneumonia	Ruminal impaction
Kord	2020	Summer	6	Middle	Caprine	N/A	N/A	N/A	Female	Female		N/A	N/A	Endoparasitism
Kord	2018	Winter	1	West	Caprine	Pygmy	Pygmy	Meat	Female	Female		N/A	N/A	No diagnosis
Kord	2018	Spring	3	West	Ovine	Katahdin	Katahdin	Meat	Female	Female		N/A	N/A	Endoparasitism	Hepatitis
Kord	2019	Summer	8	West	Ovine	Katahdin	Katahdin	Meat	Female	Female		N/A	N/A	Caseous lymphadenitis
Kord	2021	Spring	3	West	Caprine	N/A	N/A	N/A	Female	Female		N/A	N/A	Endoparasitism
Kord	2021	Fall	11	West	Caprine	N/A	N/A	N/A	Female	Female		N/A	N/A	Endoparasitism	Ectoparasitism	Pneumonia
Kord	2021	Spring	3	Middle	Ovine	Katahdin	Katahdin	Meat	Female	Female		N/A	N/A	Polioencephalomalacia	Pneumonia
UTCVM	2018	Fall	10	East	Ovine	Suffolk	Suffolk	Meat	F	Female		unkn		Chronic kidney disease
Kord	2020	Summer	6	Middle	Caprine	Pygmy	Pygmy	Meat	Female	Female		N/A	N/A	Encephalitis	Bronchitis
Kord	2017	Summer	8	Middle	Ovine	Mix Breed	Mix Breed	Unk	Female	Female		N/A	N/A	No diagnosis
Kord	2017	Spring	3	Middle	Caprine	N/A	N/A	N/A	Female	Female		N/A	N/A	Endoparasitism
Kord	2021	Spring	3	Middle	Ovine	Katahdin	Katahdin	Meat	Female	Female		N/A	N/A	Pneumonia	Enteritis	Emaciation
Kord	2018	Spring	4	Middle	Ovine	N/A	N/A	N/A	Female	Female		N/A	N/A	Brachygnathia inferior
Kord	2020	Fall	9	East	Caprine	Boer	Boer	Meat	Female	Female		N/A	N/A	Endoparasitism	Pneumonia
UTCVM	2018	Fall	11	East	Caprine	Pygmy	Pygmy	Meat	F	Female		unkn		Endoparasitism	Emaciation
Kord	2017	Spring	3	Middle	Caprine	N/A	N/A	N/A	Female	Female		N/A	N/A	No diagnosis	Chlamydia FA Negative
Kord	2017	Summer	8	Middle	Caprine	N/A	N/A	N/A	Female	Female		N/A	N/A	Endoparasitism
Kord	2017	Spring	5	Middle	Ovine	N/A	N/A	N/A	Female	Female		N/A	N/A	Endoparasitism	Anemia
Kord	2021	Spring	3	Middle	Caprine	Boer	Boer	Meat	Female	Female		N/A	N/A	Copper deficiency
Kord	2021	Winter	1	Middle	Caprine	N/A	N/A	N/A	Female	Female		N/A	N/A	Endoparasitism	Enterotoxemia	Anemia
Kord	2020	Winter	2	West	Ovine	N/A	N/A	N/A	Female	Female		N/A	N/A	No diagnosis
Kord	2020	Winter	2	Middle	Caprine	Nubian	Nubian	Dairy	Female	Female		N/A	N/A	Cerebellar hypoplasia	Cerebral hypoplasia	Arthrogryposis
Kord	2021	Winter	1	Middle	Ovine	N/A	N/A	N/A	Female	Female		N/A	N/A	Listeriosis
Kord	2019	Fall	11	East	Ovine	N/A	N/A	N/A	Female	Female		N/A	N/A	No diagnosis
Kord	2020	Winter	2	East	Caprine	Pygmy	Pygmy	Meat	Female	Female		N/A	N/A	Abortion
Kord	2021	Winter	1	West	Caprine	Boer	Boer	Meat	Female	Female		N/A	N/A	Endoparasitism	Emaciation	Anemia
Kord	2019	Spring	4	West	Caprine	Boer	Boer	Meat	Female	Female		N/A	N/A	Mastitis
Kord	2017	Fall	10	West	Caprine	N/A	N/A	N/A	Female	Female		N/A	N/A	Trauma
Kord	2021	Fall	11	West	Caprine	N/A	N/A	N/A	Female	Female		N/A	N/A	Endoparasitism
Kord	2017	Winter	1	Middle	Caprine	N/A	N/A	N/A	Female	Female		N/A	N/A	Meningitis
Kord	2017	Winter	1	Middle	Caprine	N/A	N/A	N/A	Female	Female		N/A	N/A	Meningoencephalitis

## Sheet: Notes
Breeds and Species				GENERAL
Goats are Green and Sheep are magenta				remove and leave clear any "N/A" entries
Big horn sheep - labeled as Sheep and "Ovis canadensis" breed
"Dorset" is polled; "Horned dorset" specifies horns
There is one "Baby Doll Southdown"
Gender
Will "Neutered Male" be a problem for SAS?
Age
TO DO: Change age to months
fetus = 0.01m
"adult" 12m
DX
all yellow rows have multiple animals - or have been split up
questions in Red
Test results columns need to be added and DX colored Cyan to mark
Possible error/loss of data. two different animals with DX??? odd
